# Supplementary material for: Nomogram Predicts the Role of Primary Tumor Surgery on De Novo Stage-IV Breast Cancer Patients: A SEER-Based Competing Risk Analysis Model
Source: Front Oncol. 2022 May 4;12:819531. doi: 10.3389/fonc.2022.819531 (PMC9114756; doi:10.3389/fonc.2022.819531)
Supplement: Supplementary file 1 [file DataSheet_1.csv]

## Sheet: Sheet1
Patient ID	Age recode with single ages and 85+	Race recode (White, Black, Other)	Sex	Year of diagnosis	Behavior code ICD-O-3	Histologic Type ICD-O-3	Grade (thru 2017)	Diagnostic Confirmation	Derived AJCC Stage Group, 7th ed (2010-2015)	Derived AJCC T, 7th ed (2010-2015)	Derived AJCC N, 7th ed (2010-2015)	Derived AJCC M, 7th ed (2010-2015)	Derived SEER Cmb Stg Grp (2016-2017)	Derived SEER Combined T (2016-2017)	Derived SEER Combined N (2016-2017)	Derived SEER Combined M (2016-2017)	RX Summ--Surg Prim Site (1998+)	RX Summ--Scope Reg LN Sur (2003+)	RX Summ--Surg Oth Reg/Dis (2003+)	RX Summ--Surg/Rad Seq	Reason no cancer-directed surgery	Radiation recode	Chemotherapy recode (yes, no/unk)	Scope of reg lymph nd surg (1998-2002)	RX Summ--Reg LN Examined (1998-2002)	Surgery of oth reg/dis sites (1998-2002)	Site specific surgery (1973-1997 varying detail by year and site)	Radiation to Brain or CNS Recode (1988-1997)	RX Summ--Systemic/Sur Seq	B Symptoms Recode (2010+)	SEER Combined Mets at DX-bone (2010+)	SEER Combined Mets at DX-brain (2010+)	SEER Combined Mets at DX-liver (2010+)	SEER Combined Mets at DX-lung (2010+)	Breast Subtype (2010+)	SEER cause-specific death classification	Survival months	Survival months flag	Vital status recode (study cutoff used)	Sequence number	Type of Reporting Source	Marital status at diagnosis
757	75 years	White	Female	2015	Malignant	8500	Unknown	Positive histology	IV	T3	N0	M1	Blank(s)	Blank(s)	Blank(s)	Blank(s)	0	Unknown or not applicable	None; diagnosed at autopsy	No radiation and/or cancer-directed surgery	Not recommended	None/Unknown	Yes	Blank(s)	Blank(s)	Blank(s)	Blank(s)	Blank(s)	No systemic therapy and/or surgical procedures	Blank(s)	No	No	No	No	HR-/HER2- (Triple Negative)	Dead (attributable to this cancer dx)	17	Complete dates are available and there are more than 0 days of survival	Dead	2nd of 2 or more primaries	Hospital inpatient/outpatient or clinic	Widowed
9289	85+ years	White	Female	2012	Malignant	8046	Unknown	Positive exfoliative cytology, no positive histology	IV	TX	N0	M1	Blank(s)	Blank(s)	Blank(s)	Blank(s)	0	Unknown or not applicable	None; diagnosed at autopsy	No radiation and/or cancer-directed surgery	Not recommended	None/Unknown	No/Unknown	Blank(s)	Blank(s)	Blank(s)	Blank(s)	Blank(s)	No systemic therapy and/or surgical procedures	Blank(s)	No	No	No	No	HR+/HER2- (Luminal A)	Dead (attributable to this cancer dx)	24	Complete dates are available and there are more than 0 days of survival	Dead	3rd of 3 or more primaries	Hospital inpatient/outpatient or clinic	Widowed
10634	70 years	White	Female	2014	Malignant	8522	Moderately differentiated; Grade II	Positive histology	IV	T2	N0	M1	Blank(s)	Blank(s)	Blank(s)	Blank(s)	55	Unknown or not applicable	Non-primary surgical procedure to distant lymph node(s)	No radiation and/or cancer-directed surgery	Surgery performed	None/Unknown	No/Unknown	Blank(s)	Blank(s)	Blank(s)	Blank(s)	Blank(s)	Systemic therapy before surgery	Blank(s)	No	No	No	No	HR+/HER2- (Luminal A)	Dead (attributable to this cancer dx)	45	Complete dates are available and there are more than 0 days of survival	Dead	3rd of 3 or more primaries	Hospital inpatient/outpatient or clinic	Single (never married)
11037	85+ years	White	Female	2017	Malignant	8500	Poorly differentiated; Grade III	Positive histology	Blank(s)	Blank(s)	Blank(s)	Blank(s)	4	c1B	c0	p1	0	Unknown or not applicable	None; diagnosed at autopsy	No radiation and/or cancer-directed surgery	Not recommended	None/Unknown	Yes	Blank(s)	Blank(s)	Blank(s)	Blank(s)	Blank(s)	No systemic therapy and/or surgical procedures	Blank(s)	No	No	No	No	HR-/HER2+ (HER2 enriched)	Dead (attributable to this cancer dx)	6	Complete dates are available and there are more than 0 days of survival	Dead	2nd of 2 or more primaries	Hospital inpatient/outpatient or clinic	Widowed
44505	85+ years	White	Female	2012	Malignant	8523	Poorly differentiated; Grade III	Positive histology	IV	T2	N2a	M1	Blank(s)	Blank(s)	Blank(s)	Blank(s)	51	Unknown or not applicable	None; diagnosed at autopsy	No radiation and/or cancer-directed surgery	Surgery performed	None/Unknown	Yes	Blank(s)	Blank(s)	Blank(s)	Blank(s)	Blank(s)	Systemic therapy after surgery	Blank(s)	No	No	No	Yes	HR-/HER2- (Triple Negative)	Dead (attributable to this cancer dx)	5	Complete dates are available and there are more than 0 days of survival	Dead	2nd of 2 or more primaries	Hospital inpatient/outpatient or clinic	Widowed
126075	82 years	White	Female	2015	Malignant	8530	Moderately differentiated; Grade II	Positive histology	IV	T4d	N3c	M1	Blank(s)	Blank(s)	Blank(s)	Blank(s)	0	Unknown or not applicable	Non-primary surgical procedure to distant lymph node(s)	No radiation and/or cancer-directed surgery	Not recommended	None/Unknown	No/Unknown	Blank(s)	Blank(s)	Blank(s)	Blank(s)	Blank(s)	Systemic therapy after surgery	Blank(s)	No	No	No	No	HR+/HER2- (Luminal A)	Alive or dead of other cause	39	Complete dates are available and there are more than 0 days of survival	Alive	2nd of 2 or more primaries	Hospital inpatient/outpatient or clinic	Widowed
160224	76 years	White	Female	2011	Malignant	8211	Moderately differentiated; Grade II	Positive histology	IV	T1c	NX	M1	Blank(s)	Blank(s)	Blank(s)	Blank(s)	0	Unknown or not applicable	None; diagnosed at autopsy	No radiation and/or cancer-directed surgery	Not recommended	Beam radiation	Yes	Blank(s)	Blank(s)	Blank(s)	Blank(s)	Blank(s)	No systemic therapy and/or surgical procedures	Blank(s)	Yes	No	No	No	HR+/HER2- (Luminal A)	Dead (attributable to this cancer dx)	57	Complete dates are available and there are more than 0 days of survival	Dead	2nd of 2 or more primaries	Hospital inpatient/outpatient or clinic	Single (never married)
169863	83 years	White	Female	2013	Malignant	8140	Unknown	Positive histology	IV	T3	NX	M1	Blank(s)	Blank(s)	Blank(s)	Blank(s)	0	Unknown or not applicable	None; diagnosed at autopsy	No radiation and/or cancer-directed surgery	Not recommended	None/Unknown	Yes	Blank(s)	Blank(s)	Blank(s)	Blank(s)	Blank(s)	No systemic therapy and/or surgical procedures	Blank(s)	Yes	No	No	No	Unknown	Dead (attributable to this cancer dx)	66	Complete dates are available and there are more than 0 days of survival	Dead	3rd of 3 or more primaries	Hospital inpatient/outpatient or clinic	Married (including common law)
170068	66 years	White	Female	2012	Malignant	8520	Moderately differentiated; Grade II	Positive histology	IV	T4a	N3a	M1	Blank(s)	Blank(s)	Blank(s)	Blank(s)	51	Unknown or not applicable	None; diagnosed at autopsy	No radiation and/or cancer-directed surgery	Surgery performed	None/Unknown	No/Unknown	Blank(s)	Blank(s)	Blank(s)	Blank(s)	Blank(s)	Systemic therapy after surgery	Blank(s)	Yes	No	No	No	HR+/HER2- (Luminal A)	Dead (attributable to this cancer dx)	59	Complete dates are available and there are more than 0 days of survival	Dead	3rd of 3 or more primaries	Hospital inpatient/outpatient or clinic	Unknown
179161	65 years	White	Female	2016	Malignant	8500	Moderately differentiated; Grade II	Positive histology	Blank(s)	Blank(s)	Blank(s)	Blank(s)	4	c1C	c0	p1	22	Unknown or not applicable	None; diagnosed at autopsy	Radiation before and after surgery	Surgery performed	Beam radiation	Yes	Blank(s)	Blank(s)	Blank(s)	Blank(s)	Blank(s)	Systemic therapy both before and after surgery	Blank(s)	Yes	No	No	No	HR+/HER2- (Luminal A)	Alive or dead of other cause	30	Complete dates are available and there are more than 0 days of survival	Alive	2nd of 2 or more primaries	Hospital inpatient/outpatient or clinic	Married (including common law)
182172	57 years	White	Female	2013	Malignant	8010	Unknown	Positive histology	IV	T1c	N1	M1	Blank(s)	Blank(s)	Blank(s)	Blank(s)	0	Unknown or not applicable	None; diagnosed at autopsy	No radiation and/or cancer-directed surgery	Not recommended	None/Unknown	No/Unknown	Blank(s)	Blank(s)	Blank(s)	Blank(s)	Blank(s)	No systemic therapy and/or surgical procedures	Blank(s)	No	No	No	No	Unknown	Dead (attributable to this cancer dx)	0	Complete dates are available and there are more than 0 days of survival	Dead	2nd of 2 or more primaries	Hospital inpatient/outpatient or clinic	Married (including common law)
198124	61 years	White	Female	2010	Malignant	8500	Well differentiated; Grade I	Positive histology	IV	T2	N2a	M1	Blank(s)	Blank(s)	Blank(s)	Blank(s)	41	Unknown or not applicable	None; diagnosed at autopsy	Radiation after surgery	Surgery performed	Beam radiation	No/Unknown	Blank(s)	Blank(s)	Blank(s)	Blank(s)	Blank(s)	No systemic therapy and/or surgical procedures	Blank(s)	No	No	No	No	HR+/HER2- (Luminal A)	Alive or dead of other cause	24	Incomplete dates are available and there cannot be zero days of follow-up	Dead	2nd of 2 or more primaries	Hospital inpatient/outpatient or clinic	Divorced
201674	75 years	White	Female	2015	Malignant	8500	Unknown	Positive histology	IV	TX	N1	M1	Blank(s)	Blank(s)	Blank(s)	Blank(s)	0	Unknown or not applicable	None; diagnosed at autopsy	No radiation and/or cancer-directed surgery	Not recommended	None/Unknown	Yes	Blank(s)	Blank(s)	Blank(s)	Blank(s)	Blank(s)	No systemic therapy and/or surgical procedures	Blank(s)	No	No	No	Yes	HR+/HER2- (Luminal A)	Alive or dead of other cause	43	Complete dates are available and there are more than 0 days of survival	Alive	2nd of 2 or more primaries	Hospital inpatient/outpatient or clinic	Single (never married)
212887	63 years	Black	Female	2017	Malignant	8500	Moderately differentiated; Grade II	Positive histology	Blank(s)	Blank(s)	Blank(s)	Blank(s)	4	c4B	c1	c1	0	Unknown or not applicable	None; diagnosed at autopsy	No radiation and/or cancer-directed surgery	Not recommended	None/Unknown	Yes	Blank(s)	Blank(s)	Blank(s)	Blank(s)	Blank(s)	No systemic therapy and/or surgical procedures	Blank(s)	No	No	No	Yes	HR+/HER2- (Luminal A)	Alive or dead of other cause	13	Complete dates are available and there are more than 0 days of survival	Alive	2nd of 2 or more primaries	Hospital inpatient/outpatient or clinic	Married (including common law)
230367	84 years	White	Female	2011	Malignant	8500	Poorly differentiated; Grade III	Positive histology	IV	TX	N1	M1	Blank(s)	Blank(s)	Blank(s)	Blank(s)	0	Unknown or not applicable	None; diagnosed at autopsy	No radiation and/or cancer-directed surgery	Not recommended	None/Unknown	No/Unknown	Blank(s)	Blank(s)	Blank(s)	Blank(s)	Blank(s)	Systemic therapy after surgery	Blank(s)	Yes	No	No	No	HR+/HER2- (Luminal A)	Dead (attributable to this cancer dx)	63	Complete dates are available and there are more than 0 days of survival	Dead	2nd of 2 or more primaries	Hospital inpatient/outpatient or clinic	Divorced
236160	65 years	White	Male	2016	Malignant	8500	Poorly differentiated; Grade III	Positive histology	Blank(s)	Blank(s)	Blank(s)	Blank(s)	4	c2	c1	c1	0	Unknown or not applicable	None; diagnosed at autopsy	No radiation and/or cancer-directed surgery	Not recommended	None/Unknown	No/Unknown	Blank(s)	Blank(s)	Blank(s)	Blank(s)	Blank(s)	No systemic therapy and/or surgical procedures	Blank(s)	Yes	No	No	No	HR+/HER2- (Luminal A)	Dead (attributable to this cancer dx)	3	Complete dates are available and there are more than 0 days of survival	Dead	2nd of 2 or more primaries	Hospital inpatient/outpatient or clinic	Single (never married)
238180	62 years	Black	Female	2011	Malignant	8500	Unknown	Positive histology	IV	T3	N0	M1	Blank(s)	Blank(s)	Blank(s)	Blank(s)	22	Unknown or not applicable	None; diagnosed at autopsy	No radiation and/or cancer-directed surgery	Surgery performed	None/Unknown	Yes	Blank(s)	Blank(s)	Blank(s)	Blank(s)	Blank(s)	Systemic therapy after surgery	Blank(s)	Yes	No	No	No	HR+/HER2- (Luminal A)	Dead (attributable to this cancer dx)	54	Complete dates are available and there are more than 0 days of survival	Dead	2nd of 2 or more primaries	Hospital inpatient/outpatient or clinic	Married (including common law)
243275	84 years	White	Female	2017	Malignant	8500	Poorly differentiated; Grade III	Positive histology	Blank(s)	Blank(s)	Blank(s)	Blank(s)	4	c2	c0	p1	20	Unknown or not applicable	None; diagnosed at autopsy	No radiation and/or cancer-directed surgery	Surgery performed	None/Unknown	Yes	Blank(s)	Blank(s)	Blank(s)	Blank(s)	Blank(s)	Systemic therapy after surgery	Blank(s)	No	No	No	No	HR-/HER2- (Triple Negative)	Alive or dead of other cause	20	Complete dates are available and there are more than 0 days of survival	Alive	2nd of 2 or more primaries	Hospital inpatient/outpatient or clinic	Married (including common law)
253282	54 years	Black	Female	2014	Malignant	8500	Poorly differentiated; Grade III	Positive histology	IV	T4a	N0	M1	Blank(s)	Blank(s)	Blank(s)	Blank(s)	0	Unknown or not applicable	None; diagnosed at autopsy	No radiation and/or cancer-directed surgery	Not recommended	Beam radiation	No/Unknown	Blank(s)	Blank(s)	Blank(s)	Blank(s)	Blank(s)	No systemic therapy and/or surgical procedures	Blank(s)	Yes	No	No	No	HR+/HER2+ (Luminal B)	Dead (attributable to this cancer dx)	28	Complete dates are available and there are more than 0 days of survival	Dead	3rd of 3 or more primaries	Hospital inpatient/outpatient or clinic	Divorced
253444	64 years	White	Female	2011	Malignant	8500	Poorly differentiated; Grade III	Positive histology	IV	T4b	N3b	M1	Blank(s)	Blank(s)	Blank(s)	Blank(s)	0	Unknown or not applicable	None; diagnosed at autopsy	No radiation and/or cancer-directed surgery	Not recommended	None/Unknown	No/Unknown	Blank(s)	Blank(s)	Blank(s)	Blank(s)	Blank(s)	No systemic therapy and/or surgical procedures	Blank(s)	Yes	No	No	Yes	HR+/HER2- (Luminal A)	Dead (attributable to this cancer dx)	24	Complete dates are available and there are more than 0 days of survival	Dead	2nd of 2 or more primaries	Hospital inpatient/outpatient or clinic	Single (never married)
263212	64 years	Other (American Indian/AK Native, Asian/Pacific Islander)	Female	2017	Malignant	8500	Poorly differentiated; Grade III	Positive histology	Blank(s)	Blank(s)	Blank(s)	Blank(s)	4	c3	c1	c1	0	Unknown or not applicable	None; diagnosed at autopsy	Radiation after surgery	Not recommended	Radiation, NOS method or source not specified	Yes	Blank(s)	Blank(s)	Blank(s)	Blank(s)	Blank(s)	Systemic therapy after surgery	Blank(s)	Yes	No	No	Yes	HR+/HER2- (Luminal A)	Alive or dead of other cause	15	Complete dates are available and there are more than 0 days of survival	Alive	2nd of 2 or more primaries	Hospital inpatient/outpatient or clinic	Married (including common law)
267106	59 years	White	Female	2010	Malignant	8140	Unknown	Positive histology	IV	T0	N0	M1	Blank(s)	Blank(s)	Blank(s)	Blank(s)	0	Unknown or not applicable	None; diagnosed at autopsy	No radiation and/or cancer-directed surgery	Not recommended	None/Unknown	No/Unknown	Blank(s)	Blank(s)	Blank(s)	Blank(s)	Blank(s)	No systemic therapy and/or surgical procedures	Blank(s)	No	No	No	No	HR+/HER2- (Luminal A)	Alive or dead of other cause	86	Complete dates are available and there are more than 0 days of survival	Dead	3rd of 3 or more primaries	Hospital inpatient/outpatient or clinic	Married (including common law)
277872	61 years	White	Female	2012	Malignant	8500	Moderately differentiated; Grade II	Positive histology	IV	T2	N0	M1	Blank(s)	Blank(s)	Blank(s)	Blank(s)	0	Unknown or not applicable	None; diagnosed at autopsy	No radiation and/or cancer-directed surgery	Not recommended	None/Unknown	No/Unknown	Blank(s)	Blank(s)	Blank(s)	Blank(s)	Blank(s)	No systemic therapy and/or surgical procedures	Blank(s)	Yes	No	No	No	HR+/HER2- (Luminal A)	Alive or dead of other cause	9	Complete dates are available and there are more than 0 days of survival	Dead	2nd of 2 or more primaries	Hospital inpatient/outpatient or clinic	Married (including common law)
280119	70 years	White	Female	2012	Malignant	8520	Well differentiated; Grade I	Positive histology	IV	T1c	N1a	M1	Blank(s)	Blank(s)	Blank(s)	Blank(s)	22	Unknown or not applicable	None; diagnosed at autopsy	No radiation and/or cancer-directed surgery	Surgery performed	None/Unknown	No/Unknown	Blank(s)	Blank(s)	Blank(s)	Blank(s)	Blank(s)	Systemic therapy after surgery	Blank(s)	Yes	No	Yes	No	HR+/HER2- (Luminal A)	Dead (attributable to this cancer dx)	37	Complete dates are available and there are more than 0 days of survival	Dead	2nd of 2 or more primaries	Hospital inpatient/outpatient or clinic	Married (including common law)
281860	74 years	White	Female	2014	Malignant	8520	Moderately differentiated; Grade II	Positive histology	IV	T2	N0	M1	Blank(s)	Blank(s)	Blank(s)	Blank(s)	0	Unknown or not applicable	None; diagnosed at autopsy	No radiation and/or cancer-directed surgery	Not recommended	None/Unknown	No/Unknown	Blank(s)	Blank(s)	Blank(s)	Blank(s)	Blank(s)	No systemic therapy and/or surgical procedures	Blank(s)	Yes	No	No	No	HR+/HER2- (Luminal A)	Dead (attributable to this cancer dx)	33	Complete dates are available and there are more than 0 days of survival	Dead	3rd of 3 or more primaries	Hospital inpatient/outpatient or clinic	Widowed
292862	75 years	Other (American Indian/AK Native, Asian/Pacific Islander)	Female	2017	Malignant	8500	Moderately differentiated; Grade II	Positive histology	Blank(s)	Blank(s)	Blank(s)	Blank(s)	4	p2	p0	c1	51	Unknown or not applicable	None; diagnosed at autopsy	No radiation and/or cancer-directed surgery	Surgery performed	None/Unknown	No/Unknown	Blank(s)	Blank(s)	Blank(s)	Blank(s)	Blank(s)	Systemic therapy after surgery	Blank(s)	Yes	No	No	No	HR+/HER2- (Luminal A)	Alive or dead of other cause	20	Complete dates are available and there are more than 0 days of survival	Alive	2nd of 2 or more primaries	Hospital inpatient/outpatient or clinic	Married (including common law)
296921	69 years	White	Female	2016	Malignant	8500	Poorly differentiated; Grade III	Positive histology	Blank(s)	Blank(s)	Blank(s)	Blank(s)	4	c4B	c0	c1	0	Unknown or not applicable	None; diagnosed at autopsy	No radiation and/or cancer-directed surgery	Not recommended	None/Unknown	No/Unknown	Blank(s)	Blank(s)	Blank(s)	Blank(s)	Blank(s)	No systemic therapy and/or surgical procedures	Blank(s)	Yes	No	No	Yes	HR+/HER2- (Luminal A)	Dead (attributable to this cancer dx)	11	Complete dates are available and there are more than 0 days of survival	Dead	2nd of 2 or more primaries	Hospital inpatient/outpatient or clinic	Divorced
303185	65 years	White	Female	2012	Malignant	8500	Moderately differentiated; Grade II	Positive histology	IV	T1c	N0	M1	Blank(s)	Blank(s)	Blank(s)	Blank(s)	0	Unknown or not applicable	None; diagnosed at autopsy	Radiation after surgery	Recommended, unknown if performed	Beam radiation	No/Unknown	Blank(s)	Blank(s)	Blank(s)	Blank(s)	Blank(s)	Systemic therapy after surgery	Blank(s)	No	No	No	No	HR+/HER2- (Luminal A)	Dead (attributable to this cancer dx)	41	Complete dates are available and there are more than 0 days of survival	Dead	2nd of 2 or more primaries	Hospital inpatient/outpatient or clinic	Divorced
309842	83 years	White	Female	2015	Malignant	8500	Moderately differentiated; Grade II	Positive histology	IV	T4a	N0	M1	Blank(s)	Blank(s)	Blank(s)	Blank(s)	0	Unknown or not applicable	None; diagnosed at autopsy	No radiation and/or cancer-directed surgery	Not recommended	Beam radiation	No/Unknown	Blank(s)	Blank(s)	Blank(s)	Blank(s)	Blank(s)	No systemic therapy and/or surgical procedures	Blank(s)	Yes	No	No	No	HR+/HER2- (Luminal A)	Dead (attributable to this cancer dx)	12	Complete dates are available and there are more than 0 days of survival	Dead	2nd of 2 or more primaries	Hospital inpatient/outpatient or clinic	Widowed
309963	64 years	White	Female	2016	Malignant	8500	Moderately differentiated; Grade II	Positive histology	Blank(s)	Blank(s)	Blank(s)	Blank(s)	4	c4	c0	c1	0	Unknown or not applicable	None; diagnosed at autopsy	No radiation and/or cancer-directed surgery	Not recommended	None/Unknown	Yes	Blank(s)	Blank(s)	Blank(s)	Blank(s)	Blank(s)	No systemic therapy and/or surgical procedures	Blank(s)	Yes	No	No	No	HR+/HER2- (Luminal A)	Alive or dead of other cause	24	Complete dates are available and there are more than 0 days of survival	Alive	4th of 4 or more primaries	Hospital inpatient/outpatient or clinic	Married (including common law)
345669	58 years	White	Female	2016	Malignant	8500	Moderately differentiated; Grade II	Positive histology	Blank(s)	Blank(s)	Blank(s)	Blank(s)	4	c4B	cX	c1	52	Unknown or not applicable	None; diagnosed at autopsy	No radiation and/or cancer-directed surgery	Surgery performed	None/Unknown	Yes	Blank(s)	Blank(s)	Blank(s)	Blank(s)	Blank(s)	Systemic therapy before surgery	Blank(s)	Yes	No	No	Yes	HR+/HER2- (Luminal A)	Alive or dead of other cause	31	Complete dates are available and there are more than 0 days of survival	Alive	2nd of 2 or more primaries	Hospital inpatient/outpatient or clinic	Single (never married)
357582	73 years	White	Female	2015	Malignant	8500	Unknown	Positive histology	IV	T2	N0	M1	Blank(s)	Blank(s)	Blank(s)	Blank(s)	0	Unknown or not applicable	None; diagnosed at autopsy	No radiation and/or cancer-directed surgery	Recommended but not performed, patient refused	None/Unknown	No/Unknown	Blank(s)	Blank(s)	Blank(s)	Blank(s)	Blank(s)	No systemic therapy and/or surgical procedures	Blank(s)	No	No	No	No	HR+/HER2- (Luminal A)	Dead (attributable to this cancer dx)	7	Complete dates are available and there are more than 0 days of survival	Dead	2nd of 2 or more primaries	Hospital inpatient/outpatient or clinic	Married (including common law)
363801	85+ years	White	Female	2016	Malignant	8500	Poorly differentiated; Grade III	Positive histology	Blank(s)	Blank(s)	Blank(s)	Blank(s)	4	p4	c0	c1	41	Unknown or not applicable	None; diagnosed at autopsy	No radiation and/or cancer-directed surgery	Surgery performed	None/Unknown	No/Unknown	Blank(s)	Blank(s)	Blank(s)	Blank(s)	Blank(s)	Systemic therapy after surgery	Blank(s)	No	No	Yes	No	HR+/HER2- (Luminal A)	Dead (attributable to this cancer dx)	1	Complete dates are available and there are more than 0 days of survival	Dead	2nd of 2 or more primaries	Hospital inpatient/outpatient or clinic	Married (including common law)
374441	69 years	White	Female	2010	Malignant	8500	Unknown	Positive histology	IV	T4a	N1	M1	Blank(s)	Blank(s)	Blank(s)	Blank(s)	0	Unknown or not applicable	None; diagnosed at autopsy	No radiation and/or cancer-directed surgery	Not recommended	None/Unknown	No/Unknown	Blank(s)	Blank(s)	Blank(s)	Blank(s)	Blank(s)	No systemic therapy and/or surgical procedures	Blank(s)	Yes	No	No	No	HR+/HER2- (Luminal A)	Dead (attributable to this cancer dx)	95	Complete dates are available and there are more than 0 days of survival	Dead	2nd of 2 or more primaries	Hospital inpatient/outpatient or clinic	Divorced
400473	73 years	White	Female	2011	Malignant	8500	Poorly differentiated; Grade III	Positive histology	IV	T1c	N0	M1	Blank(s)	Blank(s)	Blank(s)	Blank(s)	0	Unknown or not applicable	None; diagnosed at autopsy	No radiation and/or cancer-directed surgery	Not recommended	Beam radiation	No/Unknown	Blank(s)	Blank(s)	Blank(s)	Blank(s)	Blank(s)	No systemic therapy and/or surgical procedures	Blank(s)	Yes	No	No	Yes	HR-/HER2- (Triple Negative)	Dead (attributable to this cancer dx)	2	Complete dates are available and there are more than 0 days of survival	Dead	3rd of 3 or more primaries	Hospital inpatient/outpatient or clinic	Divorced
422217	65 years	White	Female	2014	Malignant	8520	Unknown	Positive histology	IV	T2	N1	M1	Blank(s)	Blank(s)	Blank(s)	Blank(s)	0	Unknown or not applicable	None; diagnosed at autopsy	No radiation and/or cancer-directed surgery	Not recommended	None/Unknown	No/Unknown	Blank(s)	Blank(s)	Blank(s)	Blank(s)	Blank(s)	Systemic therapy after surgery	Blank(s)	Yes	No	No	No	HR+/HER2- (Luminal A)	Alive or dead of other cause	51	Complete dates are available and there are more than 0 days of survival	Dead	2nd of 2 or more primaries	Hospital inpatient/outpatient or clinic	Divorced
435648	85+ years	White	Female	2012	Malignant	8500	Well differentiated; Grade I	Positive histology	IV	TX	N0	M1	Blank(s)	Blank(s)	Blank(s)	Blank(s)	0	Unknown or not applicable	None; diagnosed at autopsy	No radiation and/or cancer-directed surgery	Recommended, unknown if performed	None/Unknown	Yes	Blank(s)	Blank(s)	Blank(s)	Blank(s)	Blank(s)	No systemic therapy and/or surgical procedures	Blank(s)	No	No	Yes	No	HR+/HER2+ (Luminal B)	Alive or dead of other cause	12	Complete dates are available and there are more than 0 days of survival	Dead	3rd of 3 or more primaries	Hospital inpatient/outpatient or clinic	Widowed
435836	63 years	White	Female	2014	Malignant	8140	Unknown	Positive exfoliative cytology, no positive histology	IV	TX	N3c	M1	Blank(s)	Blank(s)	Blank(s)	Blank(s)	0	Unknown or not applicable	None; diagnosed at autopsy	Radiation after surgery	Not recommended	Beam radiation	Yes	Blank(s)	Blank(s)	Blank(s)	Blank(s)	Blank(s)	Systemic therapy after surgery	Blank(s)	Yes	Yes	Yes	Yes	HR+/HER2- (Luminal A)	Dead (attributable to this cancer dx)	25	Complete dates are available and there are more than 0 days of survival	Dead	2nd of 2 or more primaries	Hospital inpatient/outpatient or clinic	Single (never married)
436347	64 years	Other (American Indian/AK Native, Asian/Pacific Islander)	Female	2011	Malignant	8010	Well differentiated; Grade I	Positive histology	IV	TX	NX	M1	Blank(s)	Blank(s)	Blank(s)	Blank(s)	0	Unknown or not applicable	None; diagnosed at autopsy	No radiation and/or cancer-directed surgery	Not recommended	Beam radiation	No/Unknown	Blank(s)	Blank(s)	Blank(s)	Blank(s)	Blank(s)	No systemic therapy and/or surgical procedures	Blank(s)	Yes	No	No	No	HR+/HER2- (Luminal A)	Dead (attributable to this cancer dx)	21	Complete dates are available and there are more than 0 days of survival	Dead	2nd of 2 or more primaries	Hospital inpatient/outpatient or clinic	Married (including common law)
445746	66 years	White	Female	2016	Malignant	8010	Unknown	Positive histology	Blank(s)	Blank(s)	Blank(s)	Blank(s)	4	cX	c1	c1	0	Unknown or not applicable	None; diagnosed at autopsy	No radiation and/or cancer-directed surgery	Not recommended, contraindicated due to other cond; autopsy only (1973-2002)	None/Unknown	No/Unknown	Blank(s)	Blank(s)	Blank(s)	Blank(s)	Blank(s)	Sequence unknown	Blank(s)	No	No	No	No	HR+/HER2- (Luminal A)	Alive or dead of other cause	25	Complete dates are available and there are more than 0 days of survival	Alive	2nd of 2 or more primaries	Hospital inpatient/outpatient or clinic	Married (including common law)
466880	67 years	White	Female	2010	Malignant	8520	Unknown	Positive histology	IV	T1c	N0	M1	Blank(s)	Blank(s)	Blank(s)	Blank(s)	22	Unknown or not applicable	None; diagnosed at autopsy	No radiation and/or cancer-directed surgery	Surgery performed	None/Unknown	No/Unknown	Blank(s)	Blank(s)	Blank(s)	Blank(s)	Blank(s)	Systemic therapy after surgery	Blank(s)	Yes	No	No	No	HR+/HER2- (Luminal A)	Dead (attributable to this cancer dx)	50	Complete dates are available and there are more than 0 days of survival	Dead	2nd of 2 or more primaries	Hospital inpatient/outpatient or clinic	Divorced
467166	40 years	Black	Female	2015	Malignant	8500	Moderately differentiated; Grade II	Positive histology	IV	T1c	N1NOS	M1	Blank(s)	Blank(s)	Blank(s)	Blank(s)	0	Unknown or not applicable	None; diagnosed at autopsy	No radiation and/or cancer-directed surgery	Not recommended	Beam radiation	No/Unknown	Blank(s)	Blank(s)	Blank(s)	Blank(s)	Blank(s)	No systemic therapy and/or surgical procedures	Blank(s)	Yes	Yes	Yes	Yes	HR+/HER2- (Luminal A)	Dead (attributable to this cancer dx)	30	Complete dates are available and there are more than 0 days of survival	Dead	2nd of 2 or more primaries	Hospital inpatient/outpatient or clinic	Single (never married)
471237	82 years	White	Male	2013	Malignant	8500	Unknown	Positive histology	IV	T4d	N1	M1	Blank(s)	Blank(s)	Blank(s)	Blank(s)	0	Unknown or not applicable	None; diagnosed at autopsy	No radiation and/or cancer-directed surgery	Not recommended	None/Unknown	Yes	Blank(s)	Blank(s)	Blank(s)	Blank(s)	Blank(s)	No systemic therapy and/or surgical procedures	Blank(s)	Yes	No	No	No	HR+/HER2- (Luminal A)	Dead (attributable to this cancer dx)	20	Complete dates are available and there are more than 0 days of survival	Dead	2nd of 2 or more primaries	Hospital inpatient/outpatient or clinic	Separated
473246	62 years	White	Female	2010	Malignant	8500	Moderately differentiated; Grade II	Positive histology	IV	T1a	N0	M1	Blank(s)	Blank(s)	Blank(s)	Blank(s)	0	Unknown or not applicable	Non-primary surgical procedure to distant site	No radiation and/or cancer-directed surgery	Not recommended	None/Unknown	Yes	Blank(s)	Blank(s)	Blank(s)	Blank(s)	Blank(s)	Systemic therapy after surgery	Blank(s)	No	Yes	No	Yes	HR-/HER2- (Triple Negative)	Dead (attributable to this cancer dx)	6	Complete dates are available and there are more than 0 days of survival	Dead	2nd of 2 or more primaries	Hospital inpatient/outpatient or clinic	Married (including common law)
479208	53 years	White	Female	2014	Malignant	8520	Well differentiated; Grade I	Positive histology	IV	T3	N1	M1	Blank(s)	Blank(s)	Blank(s)	Blank(s)	0	Unknown or not applicable	None; diagnosed at autopsy	No radiation and/or cancer-directed surgery	Not recommended	Beam radiation	Yes	Blank(s)	Blank(s)	Blank(s)	Blank(s)	Blank(s)	No systemic therapy and/or surgical procedures	Blank(s)	Yes	No	No	No	Unknown	Dead (attributable to this cancer dx)	36	Complete dates are available and there are more than 0 days of survival	Dead	2nd of 2 or more primaries	Hospital inpatient/outpatient or clinic	Single (never married)
488781	68 years	White	Female	2014	Malignant	8522	Moderately differentiated; Grade II	Positive histology	IV	TX	N0	M1	Blank(s)	Blank(s)	Blank(s)	Blank(s)	0	Unknown or not applicable	None; diagnosed at autopsy	No radiation and/or cancer-directed surgery	Not recommended	Beam radiation	No/Unknown	Blank(s)	Blank(s)	Blank(s)	Blank(s)	Blank(s)	No systemic therapy and/or surgical procedures	Blank(s)	Yes	No	No	No	HR-/HER2- (Triple Negative)	Dead (attributable to this cancer dx)	3	Complete dates are available and there are more than 0 days of survival	Dead	4th of 4 or more primaries	Hospital inpatient/outpatient or clinic	Single (never married)
509052	78 years	White	Female	2011	Malignant	8500	Well differentiated; Grade I	Positive histology	IV	T2	N0	M1	Blank(s)	Blank(s)	Blank(s)	Blank(s)	0	Unknown or not applicable	None; diagnosed at autopsy	No radiation and/or cancer-directed surgery	Not recommended, contraindicated due to other cond; autopsy only (1973-2002)	None/Unknown	No/Unknown	Blank(s)	Blank(s)	Blank(s)	Blank(s)	Blank(s)	No systemic therapy and/or surgical procedures	Blank(s)	Yes	No	No	No	HR+/HER2- (Luminal A)	Dead (attributable to this cancer dx)	40	Complete dates are available and there are more than 0 days of survival	Dead	2nd of 2 or more primaries	Hospital inpatient/outpatient or clinic	Divorced
509565	52 years	Other (American Indian/AK Native, Asian/Pacific Islander)	Female	2011	Malignant	8500	Poorly differentiated; Grade III	Positive histology	IV	T1c	N3c	M1	Blank(s)	Blank(s)	Blank(s)	Blank(s)	0	Unknown or not applicable	None; diagnosed at autopsy	No radiation and/or cancer-directed surgery	Not recommended	Beam radiation	Yes	Blank(s)	Blank(s)	Blank(s)	Blank(s)	Blank(s)	No systemic therapy and/or surgical procedures	Blank(s)	Yes	Yes	No	No	HR-/HER2+ (HER2 enriched)	Dead (attributable to this cancer dx)	9	Complete dates are available and there are more than 0 days of survival	Dead	2nd of 2 or more primaries	Hospital inpatient/outpatient or clinic	Single (never married)
520723	75 years	White	Female	2016	Malignant	8500	Moderately differentiated; Grade II	Positive histology	Blank(s)	Blank(s)	Blank(s)	Blank(s)	4	c2	c1	c1	0	Unknown or not applicable	None; diagnosed at autopsy	No radiation and/or cancer-directed surgery	Recommended, unknown if performed	None/Unknown	Yes	Blank(s)	Blank(s)	Blank(s)	Blank(s)	Blank(s)	No systemic therapy and/or surgical procedures	Blank(s)	No	No	No	Yes	HR+/HER2+ (Luminal B)	Alive or dead of other cause	30	Complete dates are available and there are more than 0 days of survival	Alive	2nd of 2 or more primaries	Hospital inpatient/outpatient or clinic	Single (never married)
537161	58 years	White	Female	2015	Malignant	8522	Poorly differentiated; Grade III	Positive histology	IV	T2	N0	M1	Blank(s)	Blank(s)	Blank(s)	Blank(s)	0	Unknown or not applicable	None; diagnosed at autopsy	No radiation and/or cancer-directed surgery	Not recommended	None/Unknown	Yes	Blank(s)	Blank(s)	Blank(s)	Blank(s)	Blank(s)	Systemic therapy after surgery	Blank(s)	Yes	No	No	No	HR+/HER2- (Luminal A)	Alive or dead of other cause	44	Complete dates are available and there are more than 0 days of survival	Alive	2nd of 2 or more primaries	Hospital inpatient/outpatient or clinic	Married (including common law)
540892	81 years	White	Female	2013	Malignant	8500	Unknown	Positive histology	IV	T2	N3c	M1	Blank(s)	Blank(s)	Blank(s)	Blank(s)	0	Unknown or not applicable	None; diagnosed at autopsy	No radiation and/or cancer-directed surgery	Not recommended	None/Unknown	No/Unknown	Blank(s)	Blank(s)	Blank(s)	Blank(s)	Blank(s)	No systemic therapy and/or surgical procedures	Blank(s)	Yes	No	No	No	HR+/HER2- (Luminal A)	Dead (attributable to this cancer dx)	57	Complete dates are available and there are more than 0 days of survival	Dead	2nd of 2 or more primaries	Hospital inpatient/outpatient or clinic	Widowed
546862	57 years	White	Female	2016	Malignant	8520	Poorly differentiated; Grade III	Positive histology	Blank(s)	Blank(s)	Blank(s)	Blank(s)	4	c3	c2	p1	0	Unknown or not applicable	None; diagnosed at autopsy	No radiation and/or cancer-directed surgery	Not recommended	Beam radiation	Yes	Blank(s)	Blank(s)	Blank(s)	Blank(s)	Blank(s)	No systemic therapy and/or surgical procedures	Blank(s)	Yes	No	No	No	HR-/HER2- (Triple Negative)	Alive or dead of other cause	28	Complete dates are available and there are more than 0 days of survival	Alive	2nd of 2 or more primaries	Hospital inpatient/outpatient or clinic	Divorced
551157	65 years	Black	Female	2015	Malignant	8500	Poorly differentiated; Grade III	Positive histology	IV	T2	N0	M1	Blank(s)	Blank(s)	Blank(s)	Blank(s)	0	Unknown or not applicable	None; diagnosed at autopsy	No radiation and/or cancer-directed surgery	Not recommended	None/Unknown	Yes	Blank(s)	Blank(s)	Blank(s)	Blank(s)	Blank(s)	No systemic therapy and/or surgical procedures	Blank(s)	No	No	No	Yes	HR-/HER2- (Triple Negative)	Alive or dead of other cause	37	Complete dates are available and there are more than 0 days of survival	Alive	5th of 5 or more primaries	Hospital inpatient/outpatient or clinic	Single (never married)
572666	80 years	White	Female	2011	Malignant	8500	Unknown	Positive histology	IV	TX	NX	M1	Blank(s)	Blank(s)	Blank(s)	Blank(s)	0	Unknown or not applicable	None; diagnosed at autopsy	No radiation and/or cancer-directed surgery	Not recommended	Beam radiation	No/Unknown	Blank(s)	Blank(s)	Blank(s)	Blank(s)	Blank(s)	No systemic therapy and/or surgical procedures	Blank(s)	Yes	No	No	No	Unknown	Alive or dead of other cause	33	Complete dates are available and there are more than 0 days of survival	Dead	3rd of 3 or more primaries	Hospital inpatient/outpatient or clinic	Single (never married)
584141	84 years	White	Female	2014	Malignant	8500	Moderately differentiated; Grade II	Positive histology	IV	T3	N3a	M1	Blank(s)	Blank(s)	Blank(s)	Blank(s)	51	Unknown or not applicable	None; diagnosed at autopsy	Radiation after surgery	Surgery performed	Beam radiation	No/Unknown	Blank(s)	Blank(s)	Blank(s)	Blank(s)	Blank(s)	Systemic therapy after surgery	Blank(s)	Yes	No	No	No	HR+/HER2- (Luminal A)	Dead (attributable to this cancer dx)	6	Complete dates are available and there are more than 0 days of survival	Dead	2nd of 2 or more primaries	Hospital inpatient/outpatient or clinic	Single (never married)
584385	48 years	White	Female	2010	Malignant	8522	Moderately differentiated; Grade II	Positive histology	IV	TX	N1	M1	Blank(s)	Blank(s)	Blank(s)	Blank(s)	0	Unknown or not applicable	None; diagnosed at autopsy	No radiation and/or cancer-directed surgery	Not recommended	Beam radiation	No/Unknown	Blank(s)	Blank(s)	Blank(s)	Blank(s)	Blank(s)	No systemic therapy and/or surgical procedures	Blank(s)	Yes	No	No	Yes	HR+/HER2- (Luminal A)	Dead (attributable to this cancer dx)	61	Complete dates are available and there are more than 0 days of survival	Dead	2nd of 2 or more primaries	Hospital inpatient/outpatient or clinic	Unknown
585552	57 years	White	Female	2012	Malignant	8500	Moderately differentiated; Grade II	Positive histology	IV	T4b	N0	M1	Blank(s)	Blank(s)	Blank(s)	Blank(s)	0	Unknown or not applicable	None; diagnosed at autopsy	No radiation and/or cancer-directed surgery	Not recommended	None/Unknown	No/Unknown	Blank(s)	Blank(s)	Blank(s)	Blank(s)	Blank(s)	No systemic therapy and/or surgical procedures	Blank(s)	No	No	No	No	HR+/HER2- (Luminal A)	Alive or dead of other cause	80	Complete dates are available and there are more than 0 days of survival	Alive	2nd of 2 or more primaries	Hospital inpatient/outpatient or clinic	Married (including common law)
588899	82 years	White	Female	2015	Malignant	8520	Well differentiated; Grade I	Positive histology	IV	T3	N3b	M1	Blank(s)	Blank(s)	Blank(s)	Blank(s)	0	Unknown or not applicable	None; diagnosed at autopsy	No radiation and/or cancer-directed surgery	Not recommended	None/Unknown	No/Unknown	Blank(s)	Blank(s)	Blank(s)	Blank(s)	Blank(s)	No systemic therapy and/or surgical procedures	Blank(s)	No	No	No	No	HR+/HER2- (Luminal A)	Alive or dead of other cause	24	Complete dates are available and there are more than 0 days of survival	Dead	2nd of 2 or more primaries	Hospital inpatient/outpatient or clinic	Single (never married)
589051	72 years	White	Female	2010	Malignant	8500	Moderately differentiated; Grade II	Positive histology	IV	T4a	N3a	M1	Blank(s)	Blank(s)	Blank(s)	Blank(s)	51	Unknown or not applicable	None; diagnosed at autopsy	Radiation after surgery	Surgery performed	Beam radiation	Yes	Blank(s)	Blank(s)	Blank(s)	Blank(s)	Blank(s)	Systemic therapy before surgery	Blank(s)	Yes	No	No	Yes	HR+/HER2- (Luminal A)	Dead (attributable to this cancer dx)	33	Complete dates are available and there are more than 0 days of survival	Dead	2nd of 2 or more primaries	Hospital inpatient/outpatient or clinic	Widowed
590460	66 years	White	Female	2015	Malignant	8140	Unknown	Positive histology	IV	T0	N0	M1	Blank(s)	Blank(s)	Blank(s)	Blank(s)	0	Unknown or not applicable	None; diagnosed at autopsy	No radiation and/or cancer-directed surgery	Not recommended	None/Unknown	No/Unknown	Blank(s)	Blank(s)	Blank(s)	Blank(s)	Blank(s)	No systemic therapy and/or surgical procedures	Blank(s)	Yes	No	No	Yes	HR+/HER2+ (Luminal B)	Alive or dead of other cause	46	Complete dates are available and there are more than 0 days of survival	Alive	3rd of 3 or more primaries	Hospital inpatient/outpatient or clinic	Married (including common law)
593108	66 years	White	Female	2011	Malignant	8500	Poorly differentiated; Grade III	Positive histology	IV	T3	N2a	M1	Blank(s)	Blank(s)	Blank(s)	Blank(s)	41	Unknown or not applicable	None; diagnosed at autopsy	Radiation after surgery	Surgery performed	Beam radiation	Yes	Blank(s)	Blank(s)	Blank(s)	Blank(s)	Blank(s)	Systemic therapy before surgery	Blank(s)	No	No	No	No	HR+/HER2- (Luminal A)	Alive or dead of other cause	95	Complete dates are available and there are more than 0 days of survival	Alive	3rd of 3 or more primaries	Hospital inpatient/outpatient or clinic	Married (including common law)
617258	42 years	Black	Female	2010	Malignant	8010	Poorly differentiated; Grade III	Positive histology	IV	TX	N0(i-)	M1	Blank(s)	Blank(s)	Blank(s)	Blank(s)	0	Unknown or not applicable	None; diagnosed at autopsy	No radiation and/or cancer-directed surgery	Not recommended	None/Unknown	Yes	Blank(s)	Blank(s)	Blank(s)	Blank(s)	Blank(s)	No systemic therapy and/or surgical procedures	Blank(s)	No	Yes	Yes	No	HR-/HER2+ (HER2 enriched)	Dead (attributable to this cancer dx)	4	Complete dates are available and there are more than 0 days of survival	Dead	3rd of 3 or more primaries	Hospital inpatient/outpatient or clinic	Separated
628006	85+ years	White	Female	2015	Malignant	8000	Unknown	Radiography without microscopic confirm	IV	T4b	N3c	M1	Blank(s)	Blank(s)	Blank(s)	Blank(s)	0	Unknown or not applicable	None; diagnosed at autopsy	No radiation and/or cancer-directed surgery	Not recommended	Beam radiation	No/Unknown	Blank(s)	Blank(s)	Blank(s)	Blank(s)	Blank(s)	No systemic therapy and/or surgical procedures	Blank(s)	Yes	No	No	Unknown	Unknown	Dead (attributable to this cancer dx)	7	Complete dates are available and there are more than 0 days of survival	Dead	3rd of 3 or more primaries	Hospital inpatient/outpatient or clinic	Married (including common law)
633519	76 years	White	Female	2012	Malignant	8522	Unknown	Positive histology	IV	T1c	N0	M1	Blank(s)	Blank(s)	Blank(s)	Blank(s)	0	Unknown or not applicable	None; diagnosed at autopsy	No radiation and/or cancer-directed surgery	Not recommended	None/Unknown	No/Unknown	Blank(s)	Blank(s)	Blank(s)	Blank(s)	Blank(s)	No systemic therapy and/or surgical procedures	Blank(s)	Yes	No	No	No	HR+/HER2- (Luminal A)	Dead (attributable to this cancer dx)	4	Complete dates are available and there are more than 0 days of survival	Dead	2nd of 2 or more primaries	Hospital inpatient/outpatient or clinic	Married (including common law)
636310	55 years	Black	Female	2012	Malignant	8500	Poorly differentiated; Grade III	Positive histology	IV	T2	N1	M1	Blank(s)	Blank(s)	Blank(s)	Blank(s)	0	Unknown or not applicable	None; diagnosed at autopsy	No radiation and/or cancer-directed surgery	Not recommended	Beam radiation	Yes	Blank(s)	Blank(s)	Blank(s)	Blank(s)	Blank(s)	No systemic therapy and/or surgical procedures	Blank(s)	Yes	Yes	Yes	No	HR-/HER2- (Triple Negative)	Dead (attributable to this cancer dx)	7	Complete dates are available and there are more than 0 days of survival	Dead	2nd of 2 or more primaries	Hospital inpatient/outpatient or clinic	Divorced
640766	76 years	Other (American Indian/AK Native, Asian/Pacific Islander)	Female	2013	Malignant	8500	Moderately differentiated; Grade II	Positive histology	IV	T1c	N0	M1	Blank(s)	Blank(s)	Blank(s)	Blank(s)	0	Unknown or not applicable	None; diagnosed at autopsy	No radiation and/or cancer-directed surgery	Not recommended	None/Unknown	No/Unknown	Blank(s)	Blank(s)	Blank(s)	Blank(s)	Blank(s)	No systemic therapy and/or surgical procedures	Blank(s)	No	No	No	Yes	HR+/HER2- (Luminal A)	Alive or dead of other cause	65	Complete dates are available and there are more than 0 days of survival	Alive	2nd of 2 or more primaries	Hospital inpatient/outpatient or clinic	Widowed
652431	47 years	White	Female	2011	Malignant	8010	Undifferentiated; anaplastic; Grade IV	Positive histology	IV	T4c	N3a	M1	Blank(s)	Blank(s)	Blank(s)	Blank(s)	0	Unknown or not applicable	None; diagnosed at autopsy	No radiation and/or cancer-directed surgery	Not recommended	None/Unknown	Yes	Blank(s)	Blank(s)	Blank(s)	Blank(s)	Blank(s)	No systemic therapy and/or surgical procedures	Blank(s)	No	No	No	No	HR-/HER2- (Triple Negative)	Dead (attributable to this cancer dx)	56	Complete dates are available and there are more than 0 days of survival	Dead	2nd of 2 or more primaries	Hospital inpatient/outpatient or clinic	Single (never married)
657109	76 years	White	Female	2010	Malignant	8500	Unknown	Positive histology	IV	T4b	N1	M1	Blank(s)	Blank(s)	Blank(s)	Blank(s)	0	Unknown or not applicable	None; diagnosed at autopsy	No radiation and/or cancer-directed surgery	Not recommended	None/Unknown	Yes	Blank(s)	Blank(s)	Blank(s)	Blank(s)	Blank(s)	No systemic therapy and/or surgical procedures	Blank(s)	No	No	Yes	No	Unknown	Dead (attributable to this cancer dx)	27	Complete dates are available and there are more than 0 days of survival	Dead	2nd of 2 or more primaries	Hospital inpatient/outpatient or clinic	Unknown
658373	55 years	Other (American Indian/AK Native, Asian/Pacific Islander)	Female	2012	Malignant	8500	Unknown	Positive histology	IV	TX	N3c	M1	Blank(s)	Blank(s)	Blank(s)	Blank(s)	0	Unknown or not applicable	Non-primary surgical procedure to other regional sites	No radiation and/or cancer-directed surgery	Not recommended	None/Unknown	No/Unknown	Blank(s)	Blank(s)	Blank(s)	Blank(s)	Blank(s)	Systemic therapy both before and after surgery	Blank(s)	Yes	No	Unknown	No	HR+/HER2- (Luminal A)	Alive or dead of other cause	18	Complete dates are available and there are more than 0 days of survival	Alive	2nd of 2 or more primaries	Hospital inpatient/outpatient or clinic	Single (never married)
660740	82 years	White	Female	2016	Malignant	8500	Moderately differentiated; Grade II	Positive histology	Blank(s)	Blank(s)	Blank(s)	Blank(s)	4	c1B	c0	c1	0	Unknown or not applicable	None; diagnosed at autopsy	No radiation and/or cancer-directed surgery	Not recommended	Beam radiation	No/Unknown	Blank(s)	Blank(s)	Blank(s)	Blank(s)	Blank(s)	No systemic therapy and/or surgical procedures	Blank(s)	No	Yes	No	No	HR+/HER2- (Luminal A)	Dead (attributable to this cancer dx)	2	Complete dates are available and there are more than 0 days of survival	Dead	3rd of 3 or more primaries	Hospital inpatient/outpatient or clinic	Divorced
675171	71 years	Other (American Indian/AK Native, Asian/Pacific Islander)	Female	2012	Malignant	8500	Moderately differentiated; Grade II	Positive histology	IV	T2	N3c	M1	Blank(s)	Blank(s)	Blank(s)	Blank(s)	0	Unknown or not applicable	Non-primary surgical procedure to distant site	No radiation and/or cancer-directed surgery	Not recommended	None/Unknown	Yes	Blank(s)	Blank(s)	Blank(s)	Blank(s)	Blank(s)	Systemic therapy after surgery	Blank(s)	No	No	No	No	HR+/HER2- (Luminal A)	Alive or dead of other cause	43	Complete dates are available and there are more than 0 days of survival	Alive	2nd of 2 or more primaries	Hospital inpatient/outpatient or clinic	Married (including common law)
676574	85+ years	White	Female	2012	Malignant	8010	Unknown	Positive exfoliative cytology, no positive histology	IV	TX	NX	M1	Blank(s)	Blank(s)	Blank(s)	Blank(s)	0	Unknown or not applicable	None; diagnosed at autopsy	No radiation and/or cancer-directed surgery	Not recommended	None/Unknown	No/Unknown	Blank(s)	Blank(s)	Blank(s)	Blank(s)	Blank(s)	No systemic therapy and/or surgical procedures	Blank(s)	Unknown	Unknown	Unknown	Unknown	Unknown	Alive or dead of other cause	0	Complete dates are available and there are more than 0 days of survival	Dead	2nd of 2 or more primaries	Hospital inpatient/outpatient or clinic	Widowed
676960	57 years	White	Female	2017	Malignant	8246	Unknown	Positive histology	Blank(s)	Blank(s)	Blank(s)	Blank(s)	4	c0	c0	p1	0	Unknown or not applicable	Non-primary surgical procedure to distant site	Radiation after surgery	Not recommended	Beam radiation	Yes	Blank(s)	Blank(s)	Blank(s)	Blank(s)	Blank(s)	Systemic therapy after surgery	Blank(s)	Yes	Yes	No	No	Unknown	Alive or dead of other cause	17	Complete dates are available and there are more than 0 days of survival	Alive	2nd of 2 or more primaries	Hospital inpatient/outpatient or clinic	Married (including common law)
698296	60 years	White	Female	2017	Malignant	8500	Poorly differentiated; Grade III	Positive histology	Blank(s)	Blank(s)	Blank(s)	Blank(s)	4	p2	p1MI	p1	24	Unknown or not applicable	None; diagnosed at autopsy	No radiation and/or cancer-directed surgery	Surgery performed	None/Unknown	No/Unknown	Blank(s)	Blank(s)	Blank(s)	Blank(s)	Blank(s)	No systemic therapy and/or surgical procedures	Blank(s)	Yes	No	No	No	HR+/HER2- (Luminal A)	Dead (attributable to this cancer dx)	10	Complete dates are available and there are more than 0 days of survival	Dead	2nd of 2 or more primaries	Hospital inpatient/outpatient or clinic	Married (including common law)
702792	61 years	White	Female	2011	Malignant	8520	Unknown	Positive histology	IV	T0	N0	M1	Blank(s)	Blank(s)	Blank(s)	Blank(s)	0	Unknown or not applicable	None; diagnosed at autopsy	No radiation and/or cancer-directed surgery	Not recommended	Beam radiation	No/Unknown	Blank(s)	Blank(s)	Blank(s)	Blank(s)	Blank(s)	No systemic therapy and/or surgical procedures	Blank(s)	Yes	No	No	No	HR+/HER2- (Luminal A)	Alive or dead of other cause	86	Complete dates are available and there are more than 0 days of survival	Alive	2nd of 2 or more primaries	Hospital inpatient/outpatient or clinic	Married (including common law)
703029	85+ years	White	Female	2011	Malignant	8520	Moderately differentiated; Grade II	Positive exfoliative cytology, no positive histology	IV	TX	N0	M1	Blank(s)	Blank(s)	Blank(s)	Blank(s)	0	Unknown or not applicable	None; diagnosed at autopsy	No radiation and/or cancer-directed surgery	Not recommended	None/Unknown	Yes	Blank(s)	Blank(s)	Blank(s)	Blank(s)	Blank(s)	No systemic therapy and/or surgical procedures	Blank(s)	No	No	Yes	Yes	HR+/HER2- (Luminal A)	Alive or dead of other cause	1	Complete dates are available and there are more than 0 days of survival	Dead	3rd of 3 or more primaries	Hospital inpatient/outpatient or clinic	Single (never married)
703500	59 years	White	Female	2016	Malignant	8500	Poorly differentiated; Grade III	Positive histology	Blank(s)	Blank(s)	Blank(s)	Blank(s)	4	c4	c0	c1	0	Unknown or not applicable	None; diagnosed at autopsy	No radiation and/or cancer-directed surgery	Not recommended	Beam radiation	Yes	Blank(s)	Blank(s)	Blank(s)	Blank(s)	Blank(s)	No systemic therapy and/or surgical procedures	Blank(s)	Yes	No	Yes	Yes	HR-/HER2+ (HER2 enriched)	Dead (attributable to this cancer dx)	17	Complete dates are available and there are more than 0 days of survival	Dead	2nd of 2 or more primaries	Hospital inpatient/outpatient or clinic	Married (including common law)
704531	68 years	Other (American Indian/AK Native, Asian/Pacific Islander)	Female	2017	Malignant	8490	Unknown	Positive histology	Blank(s)	Blank(s)	Blank(s)	Blank(s)	4	c0	c1	c1	0	Unknown or not applicable	None; diagnosed at autopsy	No radiation and/or cancer-directed surgery	Not recommended	None/Unknown	Yes	Blank(s)	Blank(s)	Blank(s)	Blank(s)	Blank(s)	No systemic therapy and/or surgical procedures	Blank(s)	Yes	No	No	No	HR+/HER2- (Luminal A)	Alive or dead of other cause	18	Complete dates are available and there are more than 0 days of survival	Alive	4th of 4 or more primaries	Hospital inpatient/outpatient or clinic	Married (including common law)
707131	65 years	White	Female	2010	Malignant	8500	Moderately differentiated; Grade II	Positive histology	IV	T1c	N1	M1	Blank(s)	Blank(s)	Blank(s)	Blank(s)	0	Unknown or not applicable	None; diagnosed at autopsy	No radiation and/or cancer-directed surgery	Not recommended	None/Unknown	No/Unknown	Blank(s)	Blank(s)	Blank(s)	Blank(s)	Blank(s)	No systemic therapy and/or surgical procedures	Blank(s)	Yes	No	No	No	HR+/HER2- (Luminal A)	Dead (attributable to this cancer dx)	91	Complete dates are available and there are more than 0 days of survival	Dead	2nd of 2 or more primaries	Hospital inpatient/outpatient or clinic	Single (never married)
712751	63 years	White	Female	2011	Malignant	8500	Poorly differentiated; Grade III	Positive histology	IV	T4b	N0	M1	Blank(s)	Blank(s)	Blank(s)	Blank(s)	51	Unknown or not applicable	None; diagnosed at autopsy	Radiation after surgery	Surgery performed	Beam radiation	Yes	Blank(s)	Blank(s)	Blank(s)	Blank(s)	Blank(s)	Systemic therapy both before and after surgery	Blank(s)	Yes	No	No	No	HR-/HER2- (Triple Negative)	Alive or dead of other cause	86	Complete dates are available and there are more than 0 days of survival	Alive	2nd of 2 or more primaries	Hospital inpatient/outpatient or clinic	Single (never married)
720023	49 years	Black	Female	2012	Malignant	8500	Poorly differentiated; Grade III	Positive histology	IV	TX	N2b	M1	Blank(s)	Blank(s)	Blank(s)	Blank(s)	0	Unknown or not applicable	None; diagnosed at autopsy	No radiation and/or cancer-directed surgery	Not recommended	Beam radiation	No/Unknown	Blank(s)	Blank(s)	Blank(s)	Blank(s)	Blank(s)	No systemic therapy and/or surgical procedures	Blank(s)	Yes	No	No	No	Unknown	Dead (attributable to this cancer dx)	41	Complete dates are available and there are more than 0 days of survival	Dead	2nd of 2 or more primaries	Hospital inpatient/outpatient or clinic	Single (never married)
725510	59 years	Black	Female	2014	Malignant	8500	Moderately differentiated; Grade II	Positive histology	IV	T3	N1a	M1	Blank(s)	Blank(s)	Blank(s)	Blank(s)	50	Unknown or not applicable	None; diagnosed at autopsy	No radiation and/or cancer-directed surgery	Surgery performed	None/Unknown	Yes	Blank(s)	Blank(s)	Blank(s)	Blank(s)	Blank(s)	Systemic therapy before surgery	Blank(s)	No	No	No	No	HR+/HER2- (Luminal A)	Alive or dead of other cause	51	Complete dates are available and there are more than 0 days of survival	Alive	2nd of 2 or more primaries	Hospital inpatient/outpatient or clinic	Divorced
727379	66 years	White	Female	2014	Malignant	8500	Well differentiated; Grade I	Positive histology	IV	T2	N0	M1	Blank(s)	Blank(s)	Blank(s)	Blank(s)	0	Unknown or not applicable	None; diagnosed at autopsy	No radiation and/or cancer-directed surgery	Not recommended	Beam radiation	No/Unknown	Blank(s)	Blank(s)	Blank(s)	Blank(s)	Blank(s)	No systemic therapy and/or surgical procedures	Blank(s)	Yes	No	No	Yes	HR+/HER2- (Luminal A)	Alive or dead of other cause	59	Complete dates are available and there are more than 0 days of survival	Alive	2nd of 2 or more primaries	Hospital inpatient/outpatient or clinic	Single (never married)
746293	58 years	White	Female	2012	Malignant	8500	Moderately differentiated; Grade II	Positive histology	IV	T2	N1	M1	Blank(s)	Blank(s)	Blank(s)	Blank(s)	49	Unknown or not applicable	Non-primary surgical procedure to other regional sites	No radiation and/or cancer-directed surgery	Surgery performed	None/Unknown	Yes	Blank(s)	Blank(s)	Blank(s)	Blank(s)	Blank(s)	Systemic therapy both before and after surgery	Blank(s)	No	No	No	No	HR+/HER2- (Luminal A)	Alive or dead of other cause	76	Complete dates are available and there are more than 0 days of survival	Alive	2nd of 2 or more primaries	Hospital inpatient/outpatient or clinic	Married (including common law)
751086	81 years	White	Female	2016	Malignant	8522	Poorly differentiated; Grade III	Positive histology	Blank(s)	Blank(s)	Blank(s)	Blank(s)	4	p2	p3A	c1	41	Unknown or not applicable	None; diagnosed at autopsy	No radiation and/or cancer-directed surgery	Surgery performed	None/Unknown	No/Unknown	Blank(s)	Blank(s)	Blank(s)	Blank(s)	Blank(s)	Systemic therapy after surgery	Blank(s)	No	No	No	No	HR+/HER2- (Luminal A)	Alive or dead of other cause	31	Complete dates are available and there are more than 0 days of survival	Alive	2nd of 2 or more primaries	Hospital inpatient/outpatient or clinic	Married (including common law)
751551	65 years	Black	Female	2015	Malignant	8500	Poorly differentiated; Grade III	Positive histology	IV	T2	N2a	M1	Blank(s)	Blank(s)	Blank(s)	Blank(s)	52	Unknown or not applicable	None; diagnosed at autopsy	Radiation after surgery	Surgery performed	Beam radiation	No/Unknown	Blank(s)	Blank(s)	Blank(s)	Blank(s)	Blank(s)	Systemic therapy before surgery	Blank(s)	No	No	No	No	HR+/HER2- (Luminal A)	Alive or dead of other cause	42	Complete dates are available and there are more than 0 days of survival	Alive	2nd of 2 or more primaries	Hospital inpatient/outpatient or clinic	Single (never married)
760171	60 years	White	Female	2011	Malignant	8520	Unknown	Positive histology	IV	TX	N0	M1	Blank(s)	Blank(s)	Blank(s)	Blank(s)	0	Unknown or not applicable	Non-primary surgical procedure to distant site	No radiation and/or cancer-directed surgery	Not recommended	None/Unknown	Yes	Blank(s)	Blank(s)	Blank(s)	Blank(s)	Blank(s)	Systemic therapy after surgery	Blank(s)	No	No	No	No	Unknown	Alive or dead of other cause	50	Complete dates are available and there are more than 0 days of survival	Dead	3rd of 3 or more primaries	Hospital inpatient/outpatient or clinic	Married (including common law)
762611	57 years	White	Female	2013	Malignant	8522	Moderately differentiated; Grade II	Positive histology	IV	T1b	N0	M1	Blank(s)	Blank(s)	Blank(s)	Blank(s)	42	Unknown or not applicable	Non-primary surgical procedure to distant site	Radiation prior to surgery	Surgery performed	Beam radiation	No/Unknown	Blank(s)	Blank(s)	Blank(s)	Blank(s)	Blank(s)	Systemic therapy both before and after surgery	Blank(s)	Yes	No	No	No	HR+/HER2+ (Luminal B)	Alive or dead of other cause	64	Complete dates are available and there are more than 0 days of survival	Alive	2nd of 2 or more primaries	Hospital inpatient/outpatient or clinic	Married (including common law)
775450	65 years	White	Female	2017	Malignant	8500	Poorly differentiated; Grade III	Positive histology	Blank(s)	Blank(s)	Blank(s)	Blank(s)	4	c2	c0	c1	0	Unknown or not applicable	None; diagnosed at autopsy	No radiation and/or cancer-directed surgery	Not recommended	None/Unknown	Yes	Blank(s)	Blank(s)	Blank(s)	Blank(s)	Blank(s)	No systemic therapy and/or surgical procedures	Blank(s)	Yes	No	Yes	No	HR-/HER2+ (HER2 enriched)	Alive or dead of other cause	21	Complete dates are available and there are more than 0 days of survival	Alive	3rd of 3 or more primaries	Hospital inpatient/outpatient or clinic	Married (including common law)
783035	82 years	White	Female	2012	Malignant	8523	Moderately differentiated; Grade II	Positive histology	IV	T1c	N0	M1	Blank(s)	Blank(s)	Blank(s)	Blank(s)	22	Unknown or not applicable	None; diagnosed at autopsy	Radiation after surgery	Surgery performed	Beam radiation	Yes	Blank(s)	Blank(s)	Blank(s)	Blank(s)	Blank(s)	Systemic therapy after surgery	Blank(s)	Yes	No	No	No	HR-/HER2- (Triple Negative)	Dead (attributable to this cancer dx)	11	Complete dates are available and there are more than 0 days of survival	Dead	2nd of 2 or more primaries	Hospital inpatient/outpatient or clinic	Widowed
783112	54 years	White	Female	2010	Malignant	8541	Poorly differentiated; Grade III	Positive histology	IV	T2	N3a	M1	Blank(s)	Blank(s)	Blank(s)	Blank(s)	51	Unknown or not applicable	None; diagnosed at autopsy	No radiation and/or cancer-directed surgery	Surgery performed	None/Unknown	Yes	Blank(s)	Blank(s)	Blank(s)	Blank(s)	Blank(s)	Systemic therapy after surgery	Blank(s)	No	No	Yes	No	HR+/HER2+ (Luminal B)	Dead (attributable to this cancer dx)	17	Complete dates are available and there are more than 0 days of survival	Dead	2nd of 2 or more primaries	Hospital inpatient/outpatient or clinic	Single (never married)
783415	81 years	White	Female	2017	Malignant	8500	Moderately differentiated; Grade II	Positive histology	Blank(s)	Blank(s)	Blank(s)	Blank(s)	4	c2	c0	p1	0	Unknown or not applicable	None; diagnosed at autopsy	No radiation and/or cancer-directed surgery	Not recommended	None/Unknown	No/Unknown	Blank(s)	Blank(s)	Blank(s)	Blank(s)	Blank(s)	No systemic therapy and/or surgical procedures	Blank(s)	Yes	No	No	No	Unknown	Dead (attributable to this cancer dx)	2	Complete dates are available and there are more than 0 days of survival	Dead	3rd of 3 or more primaries	Hospital inpatient/outpatient or clinic	Married (including common law)
784266	85+ years	White	Female	2012	Malignant	8500	Unknown	Positive histology	IV	TX	N1	M1	Blank(s)	Blank(s)	Blank(s)	Blank(s)	0	Unknown or not applicable	None; diagnosed at autopsy	No radiation and/or cancer-directed surgery	Not recommended	None/Unknown	No/Unknown	Blank(s)	Blank(s)	Blank(s)	Blank(s)	Blank(s)	No systemic therapy and/or surgical procedures	Blank(s)	No	Yes	Yes	No	HR-/HER2+ (HER2 enriched)	Dead (attributable to this cancer dx)	0	Complete dates are available and there are more than 0 days of survival	Dead	2nd of 2 or more primaries	Hospital inpatient/outpatient or clinic	Married (including common law)
789966	57 years	White	Female	2016	Malignant	8500	Poorly differentiated; Grade III	Positive histology	Blank(s)	Blank(s)	Blank(s)	Blank(s)	4	c2	c3	c1	54	Unknown or not applicable	None; diagnosed at autopsy	Radiation after surgery	Surgery performed	Beam radiation	Yes	Blank(s)	Blank(s)	Blank(s)	Blank(s)	Blank(s)	Systemic therapy both before and after surgery	Blank(s)	No	No	No	No	HR+/HER2+ (Luminal B)	Alive or dead of other cause	28	Complete dates are available and there are more than 0 days of survival	Alive	2nd of 2 or more primaries	Hospital inpatient/outpatient or clinic	Married (including common law)
805375	72 years	Black	Male	2013	Malignant	8140	Unknown	Positive histology	IV	T0	N1	M1	Blank(s)	Blank(s)	Blank(s)	Blank(s)	0	Unknown or not applicable	Non-primary surgical procedure to distant site	No radiation and/or cancer-directed surgery	Not recommended	None/Unknown	Yes	Blank(s)	Blank(s)	Blank(s)	Blank(s)	Blank(s)	Systemic therapy after surgery	Blank(s)	No	No	No	No	HR+/HER2- (Luminal A)	Dead (attributable to this cancer dx)	35	Complete dates are available and there are more than 0 days of survival	Dead	2nd of 2 or more primaries	Hospital inpatient/outpatient or clinic	Single (never married)
812198	81 years	Other (American Indian/AK Native, Asian/Pacific Islander)	Female	2010	Malignant	8500	Unknown	Positive histology	IV	TX	N1	M1	Blank(s)	Blank(s)	Blank(s)	Blank(s)	0	Unknown or not applicable	None; diagnosed at autopsy	No radiation and/or cancer-directed surgery	Not recommended	Radiation, NOS method or source not specified	Yes	Blank(s)	Blank(s)	Blank(s)	Blank(s)	Blank(s)	No systemic therapy and/or surgical procedures	Blank(s)	Yes	No	No	Yes	HR+/HER2- (Luminal A)	Dead (attributable to this cancer dx)	103	Complete dates are available and there are more than 0 days of survival	Dead	2nd of 2 or more primaries	Hospital inpatient/outpatient or clinic	Widowed
813606	66 years	White	Female	2014	Malignant	8500	Moderately differentiated; Grade II	Positive histology	IV	T1c	N3c	M1	Blank(s)	Blank(s)	Blank(s)	Blank(s)	0	Unknown or not applicable	None; diagnosed at autopsy	No radiation and/or cancer-directed surgery	Not recommended, contraindicated due to other cond; autopsy only (1973-2002)	Beam radiation	No/Unknown	Blank(s)	Blank(s)	Blank(s)	Blank(s)	Blank(s)	No systemic therapy and/or surgical procedures	Blank(s)	Yes	Yes	Yes	Yes	HR+/HER2- (Luminal A)	Dead (attributable to this cancer dx)	18	Complete dates are available and there are more than 0 days of survival	Dead	2nd of 2 or more primaries	Hospital inpatient/outpatient or clinic	Married (including common law)
814968	81 years	White	Female	2014	Malignant	8140	Unknown	Positive histology	IV	TX	N0	M1	Blank(s)	Blank(s)	Blank(s)	Blank(s)	0	Unknown or not applicable	None; diagnosed at autopsy	No radiation and/or cancer-directed surgery	Not recommended	Beam radiation	No/Unknown	Blank(s)	Blank(s)	Blank(s)	Blank(s)	Blank(s)	No systemic therapy and/or surgical procedures	Blank(s)	Yes	No	No	No	HR+/HER2- (Luminal A)	Dead (attributable to this cancer dx)	44	Complete dates are available and there are more than 0 days of survival	Dead	2nd of 2 or more primaries	Hospital inpatient/outpatient or clinic	Divorced
815467	83 years	White	Female	2010	Malignant	8140	Unknown	Positive histology	IV	T0	NX	M1	Blank(s)	Blank(s)	Blank(s)	Blank(s)	0	Unknown or not applicable	None; diagnosed at autopsy	No radiation and/or cancer-directed surgery	Not recommended	None/Unknown	No/Unknown	Blank(s)	Blank(s)	Blank(s)	Blank(s)	Blank(s)	No systemic therapy and/or surgical procedures	Blank(s)	Yes	No	No	No	Unknown	Dead (attributable to this cancer dx)	1	Complete dates are available and there are more than 0 days of survival	Dead	3rd of 3 or more primaries	Hospital inpatient/outpatient or clinic	Single (never married)
817188	85+ years	White	Female	2017	Malignant	8140	Unknown	Positive histology	Blank(s)	Blank(s)	Blank(s)	Blank(s)	4	c1C	c0	c1	0	Unknown or not applicable	None; diagnosed at autopsy	No radiation and/or cancer-directed surgery	Not recommended	None/Unknown	No/Unknown	Blank(s)	Blank(s)	Blank(s)	Blank(s)	Blank(s)	No systemic therapy and/or surgical procedures	Blank(s)	No	No	No	Yes	HR+/HER2- (Luminal A)	Dead (attributable to this cancer dx)	8	Complete dates are available and there are more than 0 days of survival	Dead	2nd of 2 or more primaries	Hospital inpatient/outpatient or clinic	Divorced
822280	75 years	White	Female	2017	Malignant	8010	Poorly differentiated; Grade III	Positive histology	Blank(s)	Blank(s)	Blank(s)	Blank(s)	4	cX	p1	c1	0	Unknown or not applicable	None; diagnosed at autopsy	No radiation and/or cancer-directed surgery	Not recommended	Beam radiation	Yes	Blank(s)	Blank(s)	Blank(s)	Blank(s)	Blank(s)	No systemic therapy and/or surgical procedures	Blank(s)	Yes	Yes	No	No	HR-/HER2- (Triple Negative)	Dead (attributable to this cancer dx)	8	Complete dates are available and there are more than 0 days of survival	Dead	2nd of 2 or more primaries	Hospital inpatient/outpatient or clinic	Married (including common law)
823456	75 years	White	Female	2014	Malignant	8500	Moderately differentiated; Grade II	Positive histology	IV	T2	N1	M1	Blank(s)	Blank(s)	Blank(s)	Blank(s)	0	Unknown or not applicable	None; diagnosed at autopsy	No radiation and/or cancer-directed surgery	Not recommended	None/Unknown	Yes	Blank(s)	Blank(s)	Blank(s)	Blank(s)	Blank(s)	No systemic therapy and/or surgical procedures	Blank(s)	Yes	No	No	No	HR+/HER2- (Luminal A)	Dead (attributable to this cancer dx)	48	Complete dates are available and there are more than 0 days of survival	Dead	2nd of 2 or more primaries	Hospital inpatient/outpatient or clinic	Married (including common law)
828973	58 years	White	Female	2011	Malignant	8520	Well differentiated; Grade I	Positive histology	IV	TX	N1	M1	Blank(s)	Blank(s)	Blank(s)	Blank(s)	0	Unknown or not applicable	None; diagnosed at autopsy	No radiation and/or cancer-directed surgery	Not recommended	None/Unknown	Yes	Blank(s)	Blank(s)	Blank(s)	Blank(s)	Blank(s)	No systemic therapy and/or surgical procedures	Blank(s)	Yes	No	No	No	HR+/HER2- (Luminal A)	Dead (attributable to this cancer dx)	32	Complete dates are available and there are more than 0 days of survival	Dead	2nd of 2 or more primaries	Hospital inpatient/outpatient or clinic	Married (including common law)
831244	66 years	White	Female	2013	Malignant	8500	Moderately differentiated; Grade II	Positive histology	IV	T3	N0	M1	Blank(s)	Blank(s)	Blank(s)	Blank(s)	0	Unknown or not applicable	None; diagnosed at autopsy	No radiation and/or cancer-directed surgery	Recommended, unknown if performed	None/Unknown	No/Unknown	Blank(s)	Blank(s)	Blank(s)	Blank(s)	Blank(s)	No systemic therapy and/or surgical procedures	Blank(s)	Yes	No	No	No	HR+/HER2- (Luminal A)	Alive or dead of other cause	65	Complete dates are available and there are more than 0 days of survival	Alive	2nd of 2 or more primaries	Hospital inpatient/outpatient or clinic	Divorced
831469	50 years	Other (American Indian/AK Native, Asian/Pacific Islander)	Female	2014	Malignant	8500	Moderately differentiated; Grade II	Positive histology	IV	T2	N0	M1	Blank(s)	Blank(s)	Blank(s)	Blank(s)	0	Unknown or not applicable	None; diagnosed at autopsy	No radiation and/or cancer-directed surgery	Not recommended	Beam radiation	No/Unknown	Blank(s)	Blank(s)	Blank(s)	Blank(s)	Blank(s)	No systemic therapy and/or surgical procedures	Blank(s)	Yes	Yes	No	Yes	Unknown	Alive or dead of other cause	57	Complete dates are available and there are more than 0 days of survival	Alive	2nd of 2 or more primaries	Hospital inpatient/outpatient or clinic	Married (including common law)
834447	85+ years	White	Female	2012	Malignant	8500	Poorly differentiated; Grade III	Positive histology	IV	T2	N3a	M1	Blank(s)	Blank(s)	Blank(s)	Blank(s)	0	Unknown or not applicable	None; diagnosed at autopsy	No radiation and/or cancer-directed surgery	Not recommended	None/Unknown	No/Unknown	Blank(s)	Blank(s)	Blank(s)	Blank(s)	Blank(s)	No systemic therapy and/or surgical procedures	Blank(s)	Yes	No	Yes	No	HR-/HER2- (Triple Negative)	Alive or dead of other cause	3	Complete dates are available and there are more than 0 days of survival	Dead	4th of 4 or more primaries	Hospital inpatient/outpatient or clinic	Widowed
842555	83 years	Other (American Indian/AK Native, Asian/Pacific Islander)	Female	2013	Malignant	8500	Moderately differentiated; Grade II	Positive histology	IV	T1NOS	N1	M1	Blank(s)	Blank(s)	Blank(s)	Blank(s)	0	Unknown or not applicable	None; diagnosed at autopsy	No radiation and/or cancer-directed surgery	Not recommended	None/Unknown	No/Unknown	Blank(s)	Blank(s)	Blank(s)	Blank(s)	Blank(s)	No systemic therapy and/or surgical procedures	Blank(s)	No	No	No	Yes	HR+/HER2+ (Luminal B)	Alive or dead of other cause	13	Complete dates are available and there are more than 0 days of survival	Dead	3rd of 3 or more primaries	Hospital inpatient/outpatient or clinic	Widowed
845356	64 years	Other (American Indian/AK Native, Asian/Pacific Islander)	Female	2016	Malignant	8500	Poorly differentiated; Grade III	Positive histology	Blank(s)	Blank(s)	Blank(s)	Blank(s)	4	cX	c2B	c1	0	Unknown or not applicable	None; diagnosed at autopsy	No radiation and/or cancer-directed surgery	Not recommended	None/Unknown	No/Unknown	Blank(s)	Blank(s)	Blank(s)	Blank(s)	Blank(s)	No systemic therapy and/or surgical procedures	Blank(s)	No	No	Yes	No	HR-/HER2+ (HER2 enriched)	Dead (attributable to this cancer dx)	18	Complete dates are available and there are more than 0 days of survival	Dead	2nd of 2 or more primaries	Hospital inpatient/outpatient or clinic	Married (including common law)
848222	84 years	White	Female	2014	Malignant	8500	Unknown	Positive histology	IV	T3	N0	M1	Blank(s)	Blank(s)	Blank(s)	Blank(s)	0	Unknown or not applicable	None; diagnosed at autopsy	No radiation and/or cancer-directed surgery	Not recommended	None/Unknown	No/Unknown	Blank(s)	Blank(s)	Blank(s)	Blank(s)	Blank(s)	No systemic therapy and/or surgical procedures	Blank(s)	Yes	No	Yes	No	HR+/HER2- (Luminal A)	Dead (attributable to this cancer dx)	12	Complete dates are available and there are more than 0 days of survival	Dead	2nd of 2 or more primaries	Hospital inpatient/outpatient or clinic	Widowed
849218	54 years	White	Female	2017	Malignant	8500	Poorly differentiated; Grade III	Positive histology	Blank(s)	Blank(s)	Blank(s)	Blank(s)	4	c3	c0	c1	0	Unknown or not applicable	None; diagnosed at autopsy	No radiation and/or cancer-directed surgery	Not recommended	None/Unknown	Yes	Blank(s)	Blank(s)	Blank(s)	Blank(s)	Blank(s)	No systemic therapy and/or surgical procedures	Blank(s)	Yes	No	No	No	HR+/HER2+ (Luminal B)	Alive or dead of other cause	22	Complete dates are available and there are more than 0 days of survival	Alive	3rd of 3 or more primaries	Hospital inpatient/outpatient or clinic	Married (including common law)
857486	63 years	White	Female	2014	Malignant	8500	Unknown	Positive exfoliative cytology, no positive histology	IV	TX	N0	M1	Blank(s)	Blank(s)	Blank(s)	Blank(s)	0	Unknown or not applicable	None; diagnosed at autopsy	No radiation and/or cancer-directed surgery	Not recommended	None/Unknown	No/Unknown	Blank(s)	Blank(s)	Blank(s)	Blank(s)	Blank(s)	No systemic therapy and/or surgical procedures	Blank(s)	Yes	No	No	Yes	Unknown	Alive or dead of other cause	55	Complete dates are available and there are more than 0 days of survival	Alive	2nd of 2 or more primaries	Hospital inpatient/outpatient or clinic	Married (including common law)
860396	85+ years	White	Female	2012	Malignant	8520	Well differentiated; Grade I	Positive histology	IV	T3	N3a	M1	Blank(s)	Blank(s)	Blank(s)	Blank(s)	51	Unknown or not applicable	None; diagnosed at autopsy	No radiation and/or cancer-directed surgery	Surgery performed	None/Unknown	No/Unknown	Blank(s)	Blank(s)	Blank(s)	Blank(s)	Blank(s)	Systemic therapy after surgery	Blank(s)	No	No	Yes	No	HR+/HER2- (Luminal A)	Dead (attributable to this cancer dx)	11	Complete dates are available and there are more than 0 days of survival	Dead	2nd of 2 or more primaries	Hospital inpatient/outpatient or clinic	Widowed
860426	66 years	White	Female	2011	Malignant	8522	Unknown	Positive histology	IV	TX	N0	M1	Blank(s)	Blank(s)	Blank(s)	Blank(s)	0	Unknown or not applicable	None; diagnosed at autopsy	No radiation and/or cancer-directed surgery	Not recommended	Beam radiation	No/Unknown	Blank(s)	Blank(s)	Blank(s)	Blank(s)	Blank(s)	No systemic therapy and/or surgical procedures	Blank(s)	Yes	No	Unknown	Unknown	HR+/HER2- (Luminal A)	Alive or dead of other cause	48	Complete dates are available and there are more than 0 days of survival	Dead	2nd of 2 or more primaries	Hospital inpatient/outpatient or clinic	Divorced
861286	83 years	Other (American Indian/AK Native, Asian/Pacific Islander)	Female	2016	Malignant	8500	Poorly differentiated; Grade III	Positive histology	Blank(s)	Blank(s)	Blank(s)	Blank(s)	4	p2	p1A	c1	51	Unknown or not applicable	None; diagnosed at autopsy	No radiation and/or cancer-directed surgery	Surgery performed	None/Unknown	No/Unknown	Blank(s)	Blank(s)	Blank(s)	Blank(s)	Blank(s)	Systemic therapy after surgery	Blank(s)	No	No	No	No	HR-/HER2+ (HER2 enriched)	Alive or dead of other cause	25	Complete dates are available and there are more than 0 days of survival	Alive	2nd of 2 or more primaries	Hospital inpatient/outpatient or clinic	Widowed
864506	62 years	White	Female	2010	Malignant	8523	Unknown	Positive histology	IV	T1b	N1	M1	Blank(s)	Blank(s)	Blank(s)	Blank(s)	0	Unknown or not applicable	None; diagnosed at autopsy	No radiation and/or cancer-directed surgery	Not recommended	None/Unknown	Yes	Blank(s)	Blank(s)	Blank(s)	Blank(s)	Blank(s)	Systemic therapy after surgery	Blank(s)	Yes	No	No	No	HR+/HER2+ (Luminal B)	Dead (attributable to this cancer dx)	51	Complete dates are available and there are more than 0 days of survival	Dead	2nd of 2 or more primaries	Hospital inpatient/outpatient or clinic	Married (including common law)
871528	83 years	White	Female	2014	Malignant	8500	Unknown	Positive histology	IV	T2	N0	M1	Blank(s)	Blank(s)	Blank(s)	Blank(s)	0	Unknown or not applicable	None; diagnosed at autopsy	No radiation and/or cancer-directed surgery	Not recommended	None/Unknown	No/Unknown	Blank(s)	Blank(s)	Blank(s)	Blank(s)	Blank(s)	No systemic therapy and/or surgical procedures	Blank(s)	Yes	No	No	No	HR+/HER2- (Luminal A)	Alive or dead of other cause	56	Complete dates are available and there are more than 0 days of survival	Alive	2nd of 2 or more primaries	Hospital inpatient/outpatient or clinic	Married (including common law)
886692	70 years	White	Female	2012	Malignant	8500	Moderately differentiated; Grade II	Positive histology	IV	TX	N0	M1	Blank(s)	Blank(s)	Blank(s)	Blank(s)	0	Unknown or not applicable	None; diagnosed at autopsy	No radiation and/or cancer-directed surgery	Not recommended	None/Unknown	No/Unknown	Blank(s)	Blank(s)	Blank(s)	Blank(s)	Blank(s)	No systemic therapy and/or surgical procedures	Blank(s)	No	No	Yes	No	HR+/HER2- (Luminal A)	Dead (attributable to this cancer dx)	2	Complete dates are available and there are more than 0 days of survival	Dead	4th of 4 or more primaries	Hospital inpatient/outpatient or clinic	Widowed
887596	65 years	Black	Female	2010	Malignant	8500	Unknown	Positive histology	IV	T2	N0	M1	Blank(s)	Blank(s)	Blank(s)	Blank(s)	0	Unknown or not applicable	None; diagnosed at autopsy	No radiation and/or cancer-directed surgery	Not recommended	None/Unknown	Yes	Blank(s)	Blank(s)	Blank(s)	Blank(s)	Blank(s)	No systemic therapy and/or surgical procedures	Blank(s)	Yes	No	No	No	Unknown	Alive or dead of other cause	5	Complete dates are available and there are more than 0 days of survival	Dead	3rd of 3 or more primaries	Hospital inpatient/outpatient or clinic	Married (including common law)
888098	79 years	White	Female	2014	Malignant	8500	Poorly differentiated; Grade III	Positive histology	IV	T1b	N0	M1	Blank(s)	Blank(s)	Blank(s)	Blank(s)	0	Unknown or not applicable	None; diagnosed at autopsy	No radiation and/or cancer-directed surgery	Not recommended	Beam radiation	No/Unknown	Blank(s)	Blank(s)	Blank(s)	Blank(s)	Blank(s)	No systemic therapy and/or surgical procedures	Blank(s)	Yes	No	No	No	HR-/HER2- (Triple Negative)	Dead (attributable to this cancer dx)	2	Complete dates are available and there are more than 0 days of survival	Dead	3rd of 3 or more primaries	Hospital inpatient/outpatient or clinic	Married (including common law)
888485	85+ years	White	Female	2011	Malignant	8500	Moderately differentiated; Grade II	Positive histology	IV	T2	N1	M1	Blank(s)	Blank(s)	Blank(s)	Blank(s)	0	Unknown or not applicable	None; diagnosed at autopsy	No radiation and/or cancer-directed surgery	Not recommended	Beam radiation	No/Unknown	Blank(s)	Blank(s)	Blank(s)	Blank(s)	Blank(s)	No systemic therapy and/or surgical procedures	Blank(s)	Yes	No	No	No	HR+/HER2- (Luminal A)	Dead (attributable to this cancer dx)	12	Complete dates are available and there are more than 0 days of survival	Dead	2nd of 2 or more primaries	Hospital inpatient/outpatient or clinic	Widowed
890442	85+ years	White	Female	2016	Malignant	8010	Unknown	Radiography without microscopic confirm	Blank(s)	Blank(s)	Blank(s)	Blank(s)	4	c2	c0	c1	0	Unknown or not applicable	None; diagnosed at autopsy	No radiation and/or cancer-directed surgery	Recommended but not performed, patient refused	None/Unknown	No/Unknown	Blank(s)	Blank(s)	Blank(s)	Blank(s)	Blank(s)	No systemic therapy and/or surgical procedures	Blank(s)	Yes	No	No	No	Unknown	Dead (attributable to this cancer dx)	0	Complete dates are available and there are more than 0 days of survival	Dead	3rd of 3 or more primaries	Hospital inpatient/outpatient or clinic	Widowed
891684	75 years	Black	Female	2010	Malignant	8523	Poorly differentiated; Grade III	Positive histology	IV	T3	N3a	M1	Blank(s)	Blank(s)	Blank(s)	Blank(s)	51	Unknown or not applicable	None; diagnosed at autopsy	No radiation and/or cancer-directed surgery	Surgery performed	None/Unknown	Yes	Blank(s)	Blank(s)	Blank(s)	Blank(s)	Blank(s)	Systemic therapy after surgery	Blank(s)	No	No	No	No	HR+/HER2+ (Luminal B)	Alive or dead of other cause	80	Complete dates are available and there are more than 0 days of survival	Dead	2nd of 2 or more primaries	Hospital inpatient/outpatient or clinic	Widowed
893162	45 years	White	Female	2010	Malignant	8500	Moderately differentiated; Grade II	Positive histology	IV	T2	N0	M1	Blank(s)	Blank(s)	Blank(s)	Blank(s)	0	Unknown or not applicable	None; diagnosed at autopsy	No radiation and/or cancer-directed surgery	Not recommended	None/Unknown	Yes	Blank(s)	Blank(s)	Blank(s)	Blank(s)	Blank(s)	No systemic therapy and/or surgical procedures	Blank(s)	Yes	No	No	No	HR+/HER2- (Luminal A)	Dead (attributable to this cancer dx)	39	Complete dates are available and there are more than 0 days of survival	Dead	One primary only	Hospital inpatient/outpatient or clinic	Married (including common law)
899684	85+ years	White	Female	2012	Malignant	8520	Moderately differentiated; Grade II	Positive histology	IV	T1b	N0	M1	Blank(s)	Blank(s)	Blank(s)	Blank(s)	0	Unknown or not applicable	None; diagnosed at autopsy	No radiation and/or cancer-directed surgery	Not recommended	None/Unknown	No/Unknown	Blank(s)	Blank(s)	Blank(s)	Blank(s)	Blank(s)	No systemic therapy and/or surgical procedures	Blank(s)	Yes	No	No	No	HR+/HER2- (Luminal A)	Dead (attributable to this cancer dx)	27	Complete dates are available and there are more than 0 days of survival	Dead	2nd of 2 or more primaries	Hospital inpatient/outpatient or clinic	Married (including common law)
902997	79 years	White	Female	2012	Malignant	8522	Moderately differentiated; Grade II	Positive histology	IV	T1b	N2b	M1	Blank(s)	Blank(s)	Blank(s)	Blank(s)	40	Unknown or not applicable	None; diagnosed at autopsy	No radiation and/or cancer-directed surgery	Surgery performed	None/Unknown	No/Unknown	Blank(s)	Blank(s)	Blank(s)	Blank(s)	Blank(s)	No systemic therapy and/or surgical procedures	Blank(s)	Yes	No	No	No	HR+/HER2- (Luminal A)	Dead (attributable to this cancer dx)	47	Complete dates are available and there are more than 0 days of survival	Dead	3rd of 3 or more primaries	Hospital inpatient/outpatient or clinic	Widowed
909004	53 years	Other (American Indian/AK Native, Asian/Pacific Islander)	Female	2013	Malignant	8500	Poorly differentiated; Grade III	Positive histology	IV	T1c	N0	M1	Blank(s)	Blank(s)	Blank(s)	Blank(s)	22	Unknown or not applicable	Non-primary surgical procedure to distant site	Radiation after surgery	Surgery performed	Beam radiation	Yes	Blank(s)	Blank(s)	Blank(s)	Blank(s)	Blank(s)	Systemic therapy after surgery	Blank(s)	No	No	No	No	HR+/HER2- (Luminal A)	Alive or dead of other cause	68	Complete dates are available and there are more than 0 days of survival	Alive	2nd of 2 or more primaries	Hospital inpatient/outpatient or clinic	Married (including common law)
910885	72 years	White	Female	2011	Malignant	8520	Moderately differentiated; Grade II	Positive histology	IV	T2	N3a	M1	Blank(s)	Blank(s)	Blank(s)	Blank(s)	51	Unknown or not applicable	None; diagnosed at autopsy	No radiation and/or cancer-directed surgery	Surgery performed	None/Unknown	No/Unknown	Blank(s)	Blank(s)	Blank(s)	Blank(s)	Blank(s)	Systemic therapy after surgery	Blank(s)	Yes	No	No	No	HR+/HER2- (Luminal A)	Dead (attributable to this cancer dx)	65	Complete dates are available and there are more than 0 days of survival	Dead	2nd of 2 or more primaries	Hospital inpatient/outpatient or clinic	Divorced
913385	46 years	Other (American Indian/AK Native, Asian/Pacific Islander)	Female	2012	Malignant	8500	Moderately differentiated; Grade II	Positive histology	IV	T1c	N1	M1	Blank(s)	Blank(s)	Blank(s)	Blank(s)	0	Unknown or not applicable	None; diagnosed at autopsy	No radiation and/or cancer-directed surgery	Not recommended	None/Unknown	No/Unknown	Blank(s)	Blank(s)	Blank(s)	Blank(s)	Blank(s)	No systemic therapy and/or surgical procedures	Blank(s)	No	No	No	Yes	HR+/HER2- (Luminal A)	Alive or dead of other cause	82	Complete dates are available and there are more than 0 days of survival	Alive	2nd of 2 or more primaries	Hospital inpatient/outpatient or clinic	Married (including common law)
913568	45 years	Black	Female	2016	Malignant	8500	Moderately differentiated; Grade II	Positive histology	Blank(s)	Blank(s)	Blank(s)	Blank(s)	4	p2	p1	c1	50	Unknown or not applicable	None; diagnosed at autopsy	No radiation and/or cancer-directed surgery	Surgery performed	None/Unknown	No/Unknown	Blank(s)	Blank(s)	Blank(s)	Blank(s)	Blank(s)	Systemic therapy after surgery	Blank(s)	Yes	Yes	No	Yes	HR+/HER2- (Luminal A)	Dead (attributable to this cancer dx)	9	Complete dates are available and there are more than 0 days of survival	Dead	2nd of 2 or more primaries	Hospital inpatient/outpatient or clinic	Single (never married)
925077	54 years	Other (American Indian/AK Native, Asian/Pacific Islander)	Male	2010	Malignant	8500	Moderately differentiated; Grade II	Positive histology	IV	TX	N1	M1	Blank(s)	Blank(s)	Blank(s)	Blank(s)	0	Unknown or not applicable	None; diagnosed at autopsy	No radiation and/or cancer-directed surgery	Not recommended	None/Unknown	Yes	Blank(s)	Blank(s)	Blank(s)	Blank(s)	Blank(s)	No systemic therapy and/or surgical procedures	Blank(s)	No	No	No	Yes	HR+/HER2- (Luminal A)	Dead (attributable to this cancer dx)	35	Complete dates are available and there are more than 0 days of survival	Dead	2nd of 2 or more primaries	Hospital inpatient/outpatient or clinic	Married (including common law)
932828	78 years	White	Female	2014	Malignant	8500	Unknown	Positive histology	IV	T0	N0	M1	Blank(s)	Blank(s)	Blank(s)	Blank(s)	0	Unknown or not applicable	None; diagnosed at autopsy	No radiation and/or cancer-directed surgery	Not recommended	None/Unknown	No/Unknown	Blank(s)	Blank(s)	Blank(s)	Blank(s)	Blank(s)	No systemic therapy and/or surgical procedures	Blank(s)	Yes	No	Yes	No	Unknown	Alive or dead of other cause	7	Complete dates are available and there are more than 0 days of survival	Dead	3rd of 3 or more primaries	Hospital inpatient/outpatient or clinic	Widowed
936740	48 years	Other (American Indian/AK Native, Asian/Pacific Islander)	Female	2011	Malignant	8500	Moderately differentiated; Grade II	Positive histology	IV	T2	N2a	M1	Blank(s)	Blank(s)	Blank(s)	Blank(s)	41	Unknown or not applicable	None; diagnosed at autopsy	Radiation after surgery	Surgery performed	Beam radiation	Yes	Blank(s)	Blank(s)	Blank(s)	Blank(s)	Blank(s)	Systemic therapy both before and after surgery	Blank(s)	Yes	No	No	No	HR+/HER2+ (Luminal B)	Alive or dead of other cause	66	Complete dates are available and there are more than 0 days of survival	Alive	3rd of 3 or more primaries	Hospital inpatient/outpatient or clinic	Separated
940294	55 years	White	Female	2012	Malignant	8500	Poorly differentiated; Grade III	Positive histology	IV	T4b	N1	M1	Blank(s)	Blank(s)	Blank(s)	Blank(s)	44	Unknown or not applicable	None; diagnosed at autopsy	No radiation and/or cancer-directed surgery	Surgery performed	None/Unknown	Yes	Blank(s)	Blank(s)	Blank(s)	Blank(s)	Blank(s)	Systemic therapy before surgery	Blank(s)	No	No	No	No	HR-/HER2+ (HER2 enriched)	Dead (attributable to this cancer dx)	11	Complete dates are available and there are more than 0 days of survival	Dead	2nd of 2 or more primaries	Hospital inpatient/outpatient or clinic	Separated
943014	67 years	White	Female	2017	Malignant	8500	Unknown	Positive histology	Blank(s)	Blank(s)	Blank(s)	Blank(s)	4	c4B	c0	p1	41	Unknown or not applicable	None; diagnosed at autopsy	No radiation and/or cancer-directed surgery	Surgery performed	None/Unknown	Yes	Blank(s)	Blank(s)	Blank(s)	Blank(s)	Blank(s)	Systemic therapy before surgery	Blank(s)	No	No	No	No	HR+/HER2- (Luminal A)	Alive or dead of other cause	20	Complete dates are available and there are more than 0 days of survival	Alive	4th of 4 or more primaries	Hospital inpatient/outpatient or clinic	Married (including common law)
944214	51 years	Other (American Indian/AK Native, Asian/Pacific Islander)	Female	2015	Malignant	8010	Unknown	Positive histology	IV	T1c	N3c	M1	Blank(s)	Blank(s)	Blank(s)	Blank(s)	0	Unknown or not applicable	None; diagnosed at autopsy	Radiation after surgery	Not recommended	Beam radiation	No/Unknown	Blank(s)	Blank(s)	Blank(s)	Blank(s)	Blank(s)	Systemic therapy after surgery	Blank(s)	Yes	Yes	No	No	HR+/HER2- (Luminal A)	Alive or dead of other cause	38	Complete dates are available and there are more than 0 days of survival	Alive	2nd of 2 or more primaries	Hospital inpatient/outpatient or clinic	Married (including common law)
944973	53 years	White	Female	2017	Malignant	8010	Unknown	Positive histology	Blank(s)	Blank(s)	Blank(s)	Blank(s)	4	cX	c0	c1	0	Unknown or not applicable	None; diagnosed at autopsy	No radiation and/or cancer-directed surgery	Not recommended	None/Unknown	Yes	Blank(s)	Blank(s)	Blank(s)	Blank(s)	Blank(s)	No systemic therapy and/or surgical procedures	Blank(s)	Yes	No	No	Yes	HR+/HER2+ (Luminal B)	Alive or dead of other cause	23	Complete dates are available and there are more than 0 days of survival	Alive	3rd of 3 or more primaries	Hospital inpatient/outpatient or clinic	Divorced
947078	74 years	White	Female	2012	Malignant	8500	Poorly differentiated; Grade III	Positive histology	IV	T2	N0	M1	Blank(s)	Blank(s)	Blank(s)	Blank(s)	0	Unknown or not applicable	None; diagnosed at autopsy	No radiation and/or cancer-directed surgery	Not recommended	None/Unknown	No/Unknown	Blank(s)	Blank(s)	Blank(s)	Blank(s)	Blank(s)	No systemic therapy and/or surgical procedures	Blank(s)	Yes	No	Yes	Yes	HR-/HER2- (Triple Negative)	Alive or dead of other cause	3	Complete dates are available and there are more than 0 days of survival	Dead	2nd of 2 or more primaries	Hospital inpatient/outpatient or clinic	Widowed
949717	66 years	Black	Female	2013	Malignant	8500	Poorly differentiated; Grade III	Positive histology	IV	T1c	N2a	M1	Blank(s)	Blank(s)	Blank(s)	Blank(s)	41	Unknown or not applicable	None; diagnosed at autopsy	Radiation after surgery	Surgery performed	Beam radiation	Yes	Blank(s)	Blank(s)	Blank(s)	Blank(s)	Blank(s)	Systemic therapy after surgery	Blank(s)	No	No	No	No	HR-/HER2+ (HER2 enriched)	Alive or dead of other cause	71	Complete dates are available and there are more than 0 days of survival	Alive	2nd of 2 or more primaries	Hospital inpatient/outpatient or clinic	Married (including common law)
949871	85+ years	White	Female	2015	Malignant	8500	Moderately differentiated; Grade II	Positive histology	IV	T4b	N1	M1	Blank(s)	Blank(s)	Blank(s)	Blank(s)	0	Unknown or not applicable	None; diagnosed at autopsy	No radiation and/or cancer-directed surgery	Not recommended	None/Unknown	No/Unknown	Blank(s)	Blank(s)	Blank(s)	Blank(s)	Blank(s)	No systemic therapy and/or surgical procedures	Blank(s)	Yes	No	No	No	HR+/HER2- (Luminal A)	Alive or dead of other cause	40	Complete dates are available and there are more than 0 days of survival	Alive	2nd of 2 or more primaries	Hospital inpatient/outpatient or clinic	Widowed
957078	69 years	Black	Female	2010	Malignant	8500	Moderately differentiated; Grade II	Positive histology	IV	T3	N3a	M1	Blank(s)	Blank(s)	Blank(s)	Blank(s)	41	Unknown or not applicable	Non-primary surgical procedure to distant lymph node(s)	No radiation and/or cancer-directed surgery	Surgery performed	None/Unknown	Yes	Blank(s)	Blank(s)	Blank(s)	Blank(s)	Blank(s)	Systemic therapy after surgery	Blank(s)	No	No	No	No	HR+/HER2+ (Luminal B)	Alive or dead of other cause	99	Complete dates are available and there are more than 0 days of survival	Alive	2nd of 2 or more primaries	Hospital inpatient/outpatient or clinic	Married (including common law)
968303	50 years	Other (American Indian/AK Native, Asian/Pacific Islander)	Female	2015	Malignant	8500	Poorly differentiated; Grade III	Positive histology	IV	T4d	N1	M1	Blank(s)	Blank(s)	Blank(s)	Blank(s)	0	Unknown or not applicable	None; diagnosed at autopsy	No radiation and/or cancer-directed surgery	Not recommended	None/Unknown	No/Unknown	Blank(s)	Blank(s)	Blank(s)	Blank(s)	Blank(s)	No systemic therapy and/or surgical procedures	Blank(s)	Yes	No	No	Yes	HR+/HER2- (Luminal A)	Alive or dead of other cause	42	Complete dates are available and there are more than 0 days of survival	Alive	2nd of 2 or more primaries	Hospital inpatient/outpatient or clinic	Divorced
972557	66 years	White	Female	2017	Malignant	8140	Unknown	Positive exfoliative cytology, no positive histology	Blank(s)	Blank(s)	Blank(s)	Blank(s)	4	cX	c1	c1	0	Unknown or not applicable	None; diagnosed at autopsy	No radiation and/or cancer-directed surgery	Not recommended, contraindicated due to other cond; autopsy only (1973-2002)	None/Unknown	Yes	Blank(s)	Blank(s)	Blank(s)	Blank(s)	Blank(s)	No systemic therapy and/or surgical procedures	Blank(s)	Yes	No	No	No	HR-/HER2+ (HER2 enriched)	Alive or dead of other cause	16	Complete dates are available and there are more than 0 days of survival	Alive	3rd of 3 or more primaries	Hospital inpatient/outpatient or clinic	Married (including common law)
973208	55 years	White	Female	2014	Malignant	8500	Poorly differentiated; Grade III	Positive histology	IV	TX	N1	M1	Blank(s)	Blank(s)	Blank(s)	Blank(s)	0	Unknown or not applicable	None; diagnosed at autopsy	No radiation and/or cancer-directed surgery	Not recommended	None/Unknown	No/Unknown	Blank(s)	Blank(s)	Blank(s)	Blank(s)	Blank(s)	Systemic therapy after surgery	Blank(s)	No	No	No	Yes	HR+/HER2- (Luminal A)	Alive or dead of other cause	51	Complete dates are available and there are more than 0 days of survival	Alive	2nd of 2 or more primaries	Hospital inpatient/outpatient or clinic	Widowed
977452	48 years	White	Female	2014	Malignant	8500	Poorly differentiated; Grade III	Positive histology	IV	T2	N0	M1	Blank(s)	Blank(s)	Blank(s)	Blank(s)	0	Unknown or not applicable	None; diagnosed at autopsy	No radiation and/or cancer-directed surgery	Not recommended	None/Unknown	No/Unknown	Blank(s)	Blank(s)	Blank(s)	Blank(s)	Blank(s)	No systemic therapy and/or surgical procedures	Blank(s)	Yes	No	No	No	HR+/HER2- (Luminal A)	Alive or dead of other cause	59	Complete dates are available and there are more than 0 days of survival	Alive	2nd of 2 or more primaries	Hospital inpatient/outpatient or clinic	Married (including common law)
981299	65 years	White	Female	2011	Malignant	8500	Unknown	Positive histology	IV	T3	N0	M1	Blank(s)	Blank(s)	Blank(s)	Blank(s)	0	Unknown or not applicable	None; diagnosed at autopsy	No radiation and/or cancer-directed surgery	Not recommended	None/Unknown	No/Unknown	Blank(s)	Blank(s)	Blank(s)	Blank(s)	Blank(s)	No systemic therapy and/or surgical procedures	Blank(s)	No	No	No	No	HR+/HER2- (Luminal A)	Dead (attributable to this cancer dx)	7	Complete dates are available and there are more than 0 days of survival	Dead	2nd of 2 or more primaries	Hospital inpatient/outpatient or clinic	Unknown
985037	65 years	White	Female	2015	Malignant	8140	Unknown	Positive histology	IV	TX	NX	M1	Blank(s)	Blank(s)	Blank(s)	Blank(s)	0	Unknown or not applicable	None; diagnosed at autopsy	No radiation and/or cancer-directed surgery	Not recommended	None/Unknown	No/Unknown	Blank(s)	Blank(s)	Blank(s)	Blank(s)	Blank(s)	No systemic therapy and/or surgical procedures	Blank(s)	No	No	No	Yes	Unknown	Alive or dead of other cause	45	Complete dates are available and there are more than 0 days of survival	Alive	2nd of 2 or more primaries	Hospital inpatient/outpatient or clinic	Married (including common law)
985142	85+ years	White	Female	2016	Malignant	8520	Moderately differentiated; Grade II	Positive histology	Blank(s)	Blank(s)	Blank(s)	Blank(s)	4	p2	p1	p1	22	Unknown or not applicable	None; diagnosed at autopsy	Radiation after surgery	Surgery performed	Beam radiation	No/Unknown	Blank(s)	Blank(s)	Blank(s)	Blank(s)	Blank(s)	Systemic therapy after surgery	Blank(s)	No	No	No	No	HR+/HER2- (Luminal A)	Alive or dead of other cause	35	Complete dates are available and there are more than 0 days of survival	Alive	2nd of 2 or more primaries	Hospital inpatient/outpatient or clinic	Widowed
988475	55 years	White	Female	2010	Malignant	8500	Moderately differentiated; Grade II	Positive histology	IV	T1c	N0	M1	Blank(s)	Blank(s)	Blank(s)	Blank(s)	41	Unknown or not applicable	None; diagnosed at autopsy	Radiation after surgery	Surgery performed	Beam radiation	No/Unknown	Blank(s)	Blank(s)	Blank(s)	Blank(s)	Blank(s)	Systemic therapy after surgery	Blank(s)	Yes	No	No	No	HR+/HER2- (Luminal A)	Dead (attributable to this cancer dx)	41	Complete dates are available and there are more than 0 days of survival	Dead	2nd of 2 or more primaries	Hospital inpatient/outpatient or clinic	Married (including common law)
990282	75 years	White	Female	2012	Malignant	8500	Moderately differentiated; Grade II	Positive histology	IV	T1b	N0	M1	Blank(s)	Blank(s)	Blank(s)	Blank(s)	0	Unknown or not applicable	None; diagnosed at autopsy	No radiation and/or cancer-directed surgery	Recommended but not performed, patient refused	None/Unknown	No/Unknown	Blank(s)	Blank(s)	Blank(s)	Blank(s)	Blank(s)	No systemic therapy and/or surgical procedures	Blank(s)	No	No	No	No	HR+/HER2- (Luminal A)	Dead (attributable to this cancer dx)	14	Complete dates are available and there are more than 0 days of survival	Dead	2nd of 2 or more primaries	Hospital inpatient/outpatient or clinic	Divorced
993597	85+ years	White	Female	2011	Malignant	8500	Moderately differentiated; Grade II	Positive histology	IV	T2	N2b	M1	Blank(s)	Blank(s)	Blank(s)	Blank(s)	41	Unknown or not applicable	None; diagnosed at autopsy	No radiation and/or cancer-directed surgery	Surgery performed	None/Unknown	No/Unknown	Blank(s)	Blank(s)	Blank(s)	Blank(s)	Blank(s)	Systemic therapy after surgery	Blank(s)	Yes	No	No	No	HR+/HER2- (Luminal A)	Dead (attributable to this cancer dx)	36	Complete dates are available and there are more than 0 days of survival	Dead	2nd of 2 or more primaries	Hospital inpatient/outpatient or clinic	Widowed
994859	78 years	White	Female	2014	Malignant	8500	Unknown	Positive histology	IV	TX	N1	M1	Blank(s)	Blank(s)	Blank(s)	Blank(s)	0	Unknown or not applicable	None; diagnosed at autopsy	No radiation and/or cancer-directed surgery	Not recommended	Radioactive implants (includes brachytherapy) (1988+)	No/Unknown	Blank(s)	Blank(s)	Blank(s)	Blank(s)	Blank(s)	No systemic therapy and/or surgical procedures	Blank(s)	Yes	No	No	Yes	HR+/HER2- (Luminal A)	Dead (attributable to this cancer dx)	9	Complete dates are available and there are more than 0 days of survival	Dead	2nd of 2 or more primaries	Hospital inpatient/outpatient or clinic	Divorced
995814	55 years	Other (American Indian/AK Native, Asian/Pacific Islander)	Female	2013	Malignant	8140	Unknown	Positive histology	IV	TX	NX	M1	Blank(s)	Blank(s)	Blank(s)	Blank(s)	0	Unknown or not applicable	None; diagnosed at autopsy	No radiation and/or cancer-directed surgery	Not recommended	None/Unknown	Yes	Blank(s)	Blank(s)	Blank(s)	Blank(s)	Blank(s)	No systemic therapy and/or surgical procedures	Blank(s)	Yes	Yes	Yes	No	HR-/HER2+ (HER2 enriched)	Dead (attributable to this cancer dx)	3	Complete dates are available and there are more than 0 days of survival	Dead	2nd of 2 or more primaries	Hospital inpatient/outpatient or clinic	Widowed
999625	76 years	White	Female	2015	Malignant	8500	Unknown	Positive histology	IV	T4d	N1	M1	Blank(s)	Blank(s)	Blank(s)	Blank(s)	0	Unknown or not applicable	None; diagnosed at autopsy	No radiation and/or cancer-directed surgery	Not recommended	None/Unknown	No/Unknown	Blank(s)	Blank(s)	Blank(s)	Blank(s)	Blank(s)	No systemic therapy and/or surgical procedures	Blank(s)	Yes	No	No	No	HR+/HER2- (Luminal A)	Alive or dead of other cause	41	Complete dates are available and there are more than 0 days of survival	Alive	2nd of 2 or more primaries	Hospital inpatient/outpatient or clinic	Divorced
1007331	66 years	White	Female	2015	Malignant	8500	Well differentiated; Grade I	Positive histology	IV	T1c	N0	M1	Blank(s)	Blank(s)	Blank(s)	Blank(s)	0	Unknown or not applicable	None; diagnosed at autopsy	No radiation and/or cancer-directed surgery	Not recommended	Beam radiation	No/Unknown	Blank(s)	Blank(s)	Blank(s)	Blank(s)	Blank(s)	No systemic therapy and/or surgical procedures	Blank(s)	Yes	No	No	No	HR+/HER2- (Luminal A)	Alive or dead of other cause	44	Complete dates are available and there are more than 0 days of survival	Alive	2nd of 2 or more primaries	Hospital inpatient/outpatient or clinic	Single (never married)
1008725	69 years	White	Male	2015	Malignant	8500	Poorly differentiated; Grade III	Positive histology	IV	T4b	N1	M1	Blank(s)	Blank(s)	Blank(s)	Blank(s)	0	Unknown or not applicable	None; diagnosed at autopsy	No radiation and/or cancer-directed surgery	Not recommended	None/Unknown	No/Unknown	Blank(s)	Blank(s)	Blank(s)	Blank(s)	Blank(s)	No systemic therapy and/or surgical procedures	Blank(s)	Yes	No	No	Yes	HR+/HER2- (Luminal A)	Alive or dead of other cause	39	Complete dates are available and there are more than 0 days of survival	Alive	2nd of 2 or more primaries	Hospital inpatient/outpatient or clinic	Married (including common law)
1011419	66 years	White	Female	2011	Malignant	8500	Unknown	Positive histology	IV	T2	N0	M1	Blank(s)	Blank(s)	Blank(s)	Blank(s)	0	Unknown or not applicable	None; diagnosed at autopsy	No radiation and/or cancer-directed surgery	Not recommended	Beam radiation	No/Unknown	Blank(s)	Blank(s)	Blank(s)	Blank(s)	Blank(s)	No systemic therapy and/or surgical procedures	Blank(s)	Yes	No	No	No	HR+/HER2- (Luminal A)	Dead (attributable to this cancer dx)	40	Complete dates are available and there are more than 0 days of survival	Dead	2nd of 2 or more primaries	Hospital inpatient/outpatient or clinic	Widowed
1011673	80 years	Other (American Indian/AK Native, Asian/Pacific Islander)	Female	2011	Malignant	8480	Moderately differentiated; Grade II	Positive histology	IV	T1b	N0	M1	Blank(s)	Blank(s)	Blank(s)	Blank(s)	22	Unknown or not applicable	None; diagnosed at autopsy	No radiation and/or cancer-directed surgery	Surgery performed	None/Unknown	No/Unknown	Blank(s)	Blank(s)	Blank(s)	Blank(s)	Blank(s)	No systemic therapy and/or surgical procedures	Blank(s)	No	No	No	Yes	HR+/HER2- (Luminal A)	Alive or dead of other cause	27	Incomplete dates are available and there cannot be zero days of follow-up	Dead	2nd of 2 or more primaries	Hospital inpatient/outpatient or clinic	Widowed
1013421	81 years	Other (American Indian/AK Native, Asian/Pacific Islander)	Female	2011	Malignant	8500	Poorly differentiated; Grade III	Positive histology	IV	T4a	N2b	M1	Blank(s)	Blank(s)	Blank(s)	Blank(s)	0	Unknown or not applicable	None; diagnosed at autopsy	No radiation and/or cancer-directed surgery	Not recommended	None/Unknown	Yes	Blank(s)	Blank(s)	Blank(s)	Blank(s)	Blank(s)	No systemic therapy and/or surgical procedures	Blank(s)	No	No	Yes	No	HR-/HER2+ (HER2 enriched)	Dead (attributable to this cancer dx)	1	Complete dates are available and there are more than 0 days of survival	Dead	3rd of 3 or more primaries	Hospital inpatient/outpatient or clinic	Widowed
1016543	82 years	White	Female	2014	Malignant	8520	Well differentiated; Grade I	Positive histology	IV	T3	N2a	M1	Blank(s)	Blank(s)	Blank(s)	Blank(s)	22	Unknown or not applicable	None; diagnosed at autopsy	No radiation and/or cancer-directed surgery	Surgery performed	None/Unknown	Yes	Blank(s)	Blank(s)	Blank(s)	Blank(s)	Blank(s)	Systemic therapy after surgery	Blank(s)	Yes	No	No	No	HR+/HER2- (Luminal A)	Dead (attributable to this cancer dx)	54	Complete dates are available and there are more than 0 days of survival	Dead	2nd of 2 or more primaries	Hospital inpatient/outpatient or clinic	Married (including common law)
1018016	85+ years	White	Female	2016	Malignant	8500	Moderately differentiated; Grade II	Positive histology	Blank(s)	Blank(s)	Blank(s)	Blank(s)	4	c2	p1A	c1	0	Unknown or not applicable	None; diagnosed at autopsy	No radiation and/or cancer-directed surgery	Not recommended	None/Unknown	No/Unknown	Blank(s)	Blank(s)	Blank(s)	Blank(s)	Blank(s)	Systemic therapy after surgery	Blank(s)	Yes	No	No	No	HR+/HER2+ (Luminal B)	Alive or dead of other cause	34	Complete dates are available and there are more than 0 days of survival	Alive	1st of 2 or more primaries	Hospital inpatient/outpatient or clinic	Married (including common law)
1018016	85+ years	White	Female	2016	Malignant	8500	Well differentiated; Grade I	Positive histology	Blank(s)	Blank(s)	Blank(s)	Blank(s)	4	c2	c0	c1	0	Unknown or not applicable	None; diagnosed at autopsy	No radiation and/or cancer-directed surgery	Not recommended	None/Unknown	No/Unknown	Blank(s)	Blank(s)	Blank(s)	Blank(s)	Blank(s)	No systemic therapy and/or surgical procedures	Blank(s)	Yes	No	No	No	HR+/HER2- (Luminal A)	Alive or dead of other cause	34	Complete dates are available and there are more than 0 days of survival	Alive	2nd of 2 or more primaries	Hospital inpatient/outpatient or clinic	Married (including common law)
1018391	63 years	Other (American Indian/AK Native, Asian/Pacific Islander)	Female	2010	Malignant	8010	Poorly differentiated; Grade III	Positive histology	IV	TX	N0	M1	Blank(s)	Blank(s)	Blank(s)	Blank(s)	0	Unknown or not applicable	None; diagnosed at autopsy	No radiation and/or cancer-directed surgery	Not recommended	None/Unknown	Yes	Blank(s)	Blank(s)	Blank(s)	Blank(s)	Blank(s)	No systemic therapy and/or surgical procedures	Blank(s)	Yes	No	No	No	HR+/HER2- (Luminal A)	Dead (attributable to this cancer dx)	12	Complete dates are available and there are more than 0 days of survival	Dead	2nd of 2 or more primaries	Hospital inpatient/outpatient or clinic	Married (including common law)
1023135	60 years	White	Female	2015	Malignant	8522	Poorly differentiated; Grade III	Positive histology	IV	T2	N1a	M1	Blank(s)	Blank(s)	Blank(s)	Blank(s)	52	Unknown or not applicable	Non-primary surgical procedure to distant lymph node(s)	No radiation and/or cancer-directed surgery	Surgery performed	None/Unknown	Yes	Blank(s)	Blank(s)	Blank(s)	Blank(s)	Blank(s)	Systemic therapy after surgery	Blank(s)	No	No	No	No	HR+/HER2- (Luminal A)	Alive or dead of other cause	44	Complete dates are available and there are more than 0 days of survival	Alive	2nd of 2 or more primaries	Hospital inpatient/outpatient or clinic	Divorced
1023735	83 years	White	Female	2016	Malignant	8500	Moderately differentiated; Grade II	Positive histology	Blank(s)	Blank(s)	Blank(s)	Blank(s)	4	c4	c1	c1	0	Unknown or not applicable	None; diagnosed at autopsy	No radiation and/or cancer-directed surgery	Not recommended	None/Unknown	No/Unknown	Blank(s)	Blank(s)	Blank(s)	Blank(s)	Blank(s)	No systemic therapy and/or surgical procedures	Blank(s)	No	No	No	No	HR+/HER2- (Luminal A)	Dead (attributable to this cancer dx)	13	Complete dates are available and there are more than 0 days of survival	Dead	2nd of 2 or more primaries	Hospital inpatient/outpatient or clinic	Widowed
1024675	85+ years	White	Female	2010	Malignant	8520	Poorly differentiated; Grade III	Positive histology	IV	T4b	N0	M1	Blank(s)	Blank(s)	Blank(s)	Blank(s)	0	Unknown or not applicable	None; diagnosed at autopsy	No radiation and/or cancer-directed surgery	Recommended but not performed, patient refused	Radiation, NOS method or source not specified	No/Unknown	Blank(s)	Blank(s)	Blank(s)	Blank(s)	Blank(s)	No systemic therapy and/or surgical procedures	Blank(s)	Yes	No	No	No	HR+/HER2- (Luminal A)	Dead (attributable to this cancer dx)	13	Complete dates are available and there are more than 0 days of survival	Dead	2nd of 2 or more primaries	Hospital inpatient/outpatient or clinic	Widowed
1025733	59 years	Black	Female	2011	Malignant	8010	Unknown	Positive histology	IV	TX	N0	M1	Blank(s)	Blank(s)	Blank(s)	Blank(s)	0	Unknown or not applicable	None; diagnosed at autopsy	No radiation and/or cancer-directed surgery	Not recommended	Radiation, NOS method or source not specified	No/Unknown	Blank(s)	Blank(s)	Blank(s)	Blank(s)	Blank(s)	No systemic therapy and/or surgical procedures	Blank(s)	Yes	No	No	No	Unknown	Dead (attributable to this cancer dx)	7	Complete dates are available and there are more than 0 days of survival	Dead	2nd of 2 or more primaries	Hospital inpatient/outpatient or clinic	Single (never married)
1026876	56 years	Other (American Indian/AK Native, Asian/Pacific Islander)	Female	2015	Malignant	8500	Poorly differentiated; Grade III	Positive histology	IV	T4b	N2a	M1	Blank(s)	Blank(s)	Blank(s)	Blank(s)	0	Unknown or not applicable	None; diagnosed at autopsy	No radiation and/or cancer-directed surgery	Not recommended	Beam radiation	Yes	Blank(s)	Blank(s)	Blank(s)	Blank(s)	Blank(s)	No systemic therapy and/or surgical procedures	Blank(s)	Yes	No	No	No	HR+/HER2- (Luminal A)	Dead (attributable to this cancer dx)	1	Complete dates are available and there are more than 0 days of survival	Dead	2nd of 2 or more primaries	Hospital inpatient/outpatient or clinic	Married (including common law)
1032697	58 years	White	Female	2012	Malignant	8500	Moderately differentiated; Grade II	Positive histology	IV	T2	N3c	M1	Blank(s)	Blank(s)	Blank(s)	Blank(s)	0	Unknown or not applicable	None; diagnosed at autopsy	No radiation and/or cancer-directed surgery	Not recommended	None/Unknown	No/Unknown	Blank(s)	Blank(s)	Blank(s)	Blank(s)	Blank(s)	No systemic therapy and/or surgical procedures	Blank(s)	No	No	Yes	No	HR+/HER2- (Luminal A)	Dead (attributable to this cancer dx)	36	Complete dates are available and there are more than 0 days of survival	Dead	2nd of 2 or more primaries	Hospital inpatient/outpatient or clinic	Single (never married)
1037206	62 years	White	Female	2016	Malignant	8500	Moderately differentiated; Grade II	Positive histology	Blank(s)	Blank(s)	Blank(s)	Blank(s)	4	c4	c1	c1	0	Unknown or not applicable	None; diagnosed at autopsy	No radiation and/or cancer-directed surgery	Not recommended	None/Unknown	Yes	Blank(s)	Blank(s)	Blank(s)	Blank(s)	Blank(s)	No systemic therapy and/or surgical procedures	Blank(s)	No	No	No	No	HR-/HER2- (Triple Negative)	Dead (attributable to this cancer dx)	29	Complete dates are available and there are more than 0 days of survival	Dead	2nd of 2 or more primaries	Hospital inpatient/outpatient or clinic	Separated
1038271	75 years	White	Female	2013	Malignant	8010	Unknown	Positive histology	IV	TX	N0	M1	Blank(s)	Blank(s)	Blank(s)	Blank(s)	0	Unknown or not applicable	None; diagnosed at autopsy	No radiation and/or cancer-directed surgery	Not recommended	None/Unknown	No/Unknown	Blank(s)	Blank(s)	Blank(s)	Blank(s)	Blank(s)	No systemic therapy and/or surgical procedures	Blank(s)	Yes	No	No	No	HR+/HER2- (Luminal A)	Dead (attributable to this cancer dx)	52	Complete dates are available and there are more than 0 days of survival	Dead	3rd of 3 or more primaries	Hospital inpatient/outpatient or clinic	Widowed
1043206	80 years	Other (American Indian/AK Native, Asian/Pacific Islander)	Female	2013	Malignant	8522	Moderately differentiated; Grade II	Positive histology	IV	T2	N1	M1	Blank(s)	Blank(s)	Blank(s)	Blank(s)	22	Unknown or not applicable	None; diagnosed at autopsy	No radiation and/or cancer-directed surgery	Surgery performed	None/Unknown	Yes	Blank(s)	Blank(s)	Blank(s)	Blank(s)	Blank(s)	Systemic therapy after surgery	Blank(s)	No	No	No	No	HR-/HER2- (Triple Negative)	Dead (attributable to this cancer dx)	28	Complete dates are available and there are more than 0 days of survival	Dead	2nd of 2 or more primaries	Hospital inpatient/outpatient or clinic	Married (including common law)
1044288	71 years	Other (American Indian/AK Native, Asian/Pacific Islander)	Female	2013	Malignant	8522	Moderately differentiated; Grade II	Positive histology	IV	T4a	N3c	M1	Blank(s)	Blank(s)	Blank(s)	Blank(s)	0	Unknown or not applicable	None; diagnosed at autopsy	No radiation and/or cancer-directed surgery	Not recommended	None/Unknown	No/Unknown	Blank(s)	Blank(s)	Blank(s)	Blank(s)	Blank(s)	No systemic therapy and/or surgical procedures	Blank(s)	No	No	No	No	HR+/HER2- (Luminal A)	Dead (attributable to this cancer dx)	46	Complete dates are available and there are more than 0 days of survival	Dead	2nd of 2 or more primaries	Hospital inpatient/outpatient or clinic	Married (including common law)
1051883	58 years	White	Female	2015	Malignant	8500	Poorly differentiated; Grade III	Positive histology	IV	T2	N0	M1	Blank(s)	Blank(s)	Blank(s)	Blank(s)	22	Unknown or not applicable	None; diagnosed at autopsy	No radiation and/or cancer-directed surgery	Surgery performed	None/Unknown	Yes	Blank(s)	Blank(s)	Blank(s)	Blank(s)	Blank(s)	Systemic therapy after surgery	Blank(s)	Yes	No	No	Yes	HR+/HER2- (Luminal A)	Alive or dead of other cause	36	Complete dates are available and there are more than 0 days of survival	Alive	2nd of 2 or more primaries	Hospital inpatient/outpatient or clinic	Married (including common law)
1053998	63 years	Other (American Indian/AK Native, Asian/Pacific Islander)	Female	2016	Malignant	8500	Poorly differentiated; Grade III	Positive histology	Blank(s)	Blank(s)	Blank(s)	Blank(s)	4	c1B	c0	c1	0	Unknown or not applicable	None; diagnosed at autopsy	No radiation and/or cancer-directed surgery	Not recommended	None/Unknown	Yes	Blank(s)	Blank(s)	Blank(s)	Blank(s)	Blank(s)	No systemic therapy and/or surgical procedures	Blank(s)	Yes	No	No	No	HR+/HER2+ (Luminal B)	Alive or dead of other cause	33	Complete dates are available and there are more than 0 days of survival	Alive	2nd of 2 or more primaries	Hospital inpatient/outpatient or clinic	Married (including common law)
1059205	73 years	White	Female	2014	Malignant	8500	Moderately differentiated; Grade II	Positive histology	IV	T2	N1	M1	Blank(s)	Blank(s)	Blank(s)	Blank(s)	0	Unknown or not applicable	None; diagnosed at autopsy	No radiation and/or cancer-directed surgery	Not recommended	Beam radiation	Yes	Blank(s)	Blank(s)	Blank(s)	Blank(s)	Blank(s)	No systemic therapy and/or surgical procedures	Blank(s)	No	Yes	Yes	No	HR+/HER2+ (Luminal B)	Dead (attributable to this cancer dx)	28	Complete dates are available and there are more than 0 days of survival	Dead	2nd of 2 or more primaries	Hospital inpatient/outpatient or clinic	Single (never married)
1061632	60 years	Other (American Indian/AK Native, Asian/Pacific Islander)	Female	2014	Malignant	8140	Unknown	Positive histology	IV	TX	N1	M1	Blank(s)	Blank(s)	Blank(s)	Blank(s)	0	Unknown or not applicable	Non-primary surgical procedure to distant site	No radiation and/or cancer-directed surgery	Not recommended	None/Unknown	Yes	Blank(s)	Blank(s)	Blank(s)	Blank(s)	Blank(s)	Systemic therapy after surgery	Blank(s)	No	No	No	Yes	Unknown	Alive or dead of other cause	51	Complete dates are available and there are more than 0 days of survival	Alive	2nd of 2 or more primaries	Hospital inpatient/outpatient or clinic	Single (never married)
1066809	71 years	White	Female	2012	Malignant	8140	Unknown	Positive exfoliative cytology, no positive histology	IV	T0	N1	M1	Blank(s)	Blank(s)	Blank(s)	Blank(s)	0	Unknown or not applicable	None; diagnosed at autopsy	No radiation and/or cancer-directed surgery	Not recommended	Beam radiation	No/Unknown	Blank(s)	Blank(s)	Blank(s)	Blank(s)	Blank(s)	No systemic therapy and/or surgical procedures	Blank(s)	Yes	No	No	No	Unknown	Alive or dead of other cause	4	Complete dates are available and there are more than 0 days of survival	Dead	2nd of 2 or more primaries	Hospital inpatient/outpatient or clinic	Widowed
1067351	67 years	Black	Female	2016	Malignant	8500	Moderately differentiated; Grade II	Positive histology	Blank(s)	Blank(s)	Blank(s)	Blank(s)	4	c4D	c1	c1	51	Unknown or not applicable	None; diagnosed at autopsy	No radiation and/or cancer-directed surgery	Surgery performed	None/Unknown	No/Unknown	Blank(s)	Blank(s)	Blank(s)	Blank(s)	Blank(s)	Systemic therapy both before and after surgery	Blank(s)	Yes	Yes	No	No	HR+/HER2- (Luminal A)	Alive or dead of other cause	34	Complete dates are available and there are more than 0 days of survival	Alive	2nd of 2 or more primaries	Hospital inpatient/outpatient or clinic	Single (never married)
1077154	57 years	White	Female	2013	Malignant	8500	Moderately differentiated; Grade II	Positive histology	IV	T2	N1	M1	Blank(s)	Blank(s)	Blank(s)	Blank(s)	0	Unknown or not applicable	None; diagnosed at autopsy	No radiation and/or cancer-directed surgery	Not recommended	None/Unknown	Yes	Blank(s)	Blank(s)	Blank(s)	Blank(s)	Blank(s)	No systemic therapy and/or surgical procedures	Blank(s)	Yes	No	No	No	HR+/HER2+ (Luminal B)	Alive or dead of other cause	69	Complete dates are available and there are more than 0 days of survival	Alive	2nd of 2 or more primaries	Physicians office/private medical practitioner (LMD)	Single (never married)
1079100	67 years	White	Female	2013	Malignant	8500	Poorly differentiated; Grade III	Positive histology	IV	T4d	N1	M1	Blank(s)	Blank(s)	Blank(s)	Blank(s)	0	Unknown or not applicable	None; diagnosed at autopsy	No radiation and/or cancer-directed surgery	Not recommended	None/Unknown	No/Unknown	Blank(s)	Blank(s)	Blank(s)	Blank(s)	Blank(s)	No systemic therapy and/or surgical procedures	Blank(s)	No	No	No	Yes	HR-/HER2- (Triple Negative)	Dead (attributable to this cancer dx)	6	Complete dates are available and there are more than 0 days of survival	Dead	2nd of 2 or more primaries	Hospital inpatient/outpatient or clinic	Married (including common law)
1079662	56 years	Other (American Indian/AK Native, Asian/Pacific Islander)	Female	2012	Malignant	8530	Poorly differentiated; Grade III	Positive histology	IV	T4d	N3NOS	M1	Blank(s)	Blank(s)	Blank(s)	Blank(s)	51	Unknown or not applicable	None; diagnosed at autopsy	Radiation after surgery	Surgery performed	Beam radiation	Yes	Blank(s)	Blank(s)	Blank(s)	Blank(s)	Blank(s)	Systemic therapy after surgery	Blank(s)	No	No	No	No	HR-/HER2- (Triple Negative)	Alive or dead of other cause	16	Complete dates are available and there are more than 0 days of survival	Alive	2nd of 2 or more primaries	Hospital inpatient/outpatient or clinic	Married (including common law)
1081562	61 years	Other (American Indian/AK Native, Asian/Pacific Islander)	Female	2015	Malignant	8140	Poorly differentiated; Grade III	Positive histology	IV	TX	N1a	M1	Blank(s)	Blank(s)	Blank(s)	Blank(s)	0	Unknown or not applicable	None; diagnosed at autopsy	Radiation after surgery	Not recommended	Beam radiation	Yes	Blank(s)	Blank(s)	Blank(s)	Blank(s)	Blank(s)	Systemic therapy both before and after surgery	Blank(s)	No	Yes	No	Yes	HR-/HER2+ (HER2 enriched)	Dead (attributable to this cancer dx)	22	Complete dates are available and there are more than 0 days of survival	Dead	2nd of 2 or more primaries	Hospital inpatient/outpatient or clinic	Married (including common law)
1084305	41 years	Black	Female	2016	Malignant	8050	Unknown	Positive histology	Blank(s)	Blank(s)	Blank(s)	Blank(s)	4	cX	cX	p1	0	Unknown or not applicable	Non-primary surgical procedure to distant site	No radiation and/or cancer-directed surgery	Not recommended	None/Unknown	Yes	Blank(s)	Blank(s)	Blank(s)	Blank(s)	Blank(s)	Systemic therapy after surgery	Blank(s)	No	No	No	Yes	Unknown	Alive or dead of other cause	25	Complete dates are available and there are more than 0 days of survival	Alive	2nd of 2 or more primaries	Hospital inpatient/outpatient or clinic	Divorced
1087055	66 years	White	Female	2014	Malignant	8500	Moderately differentiated; Grade II	Positive histology	IV	T2	N1	M1	Blank(s)	Blank(s)	Blank(s)	Blank(s)	0	Unknown or not applicable	None; diagnosed at autopsy	No radiation and/or cancer-directed surgery	Not recommended	None/Unknown	No/Unknown	Blank(s)	Blank(s)	Blank(s)	Blank(s)	Blank(s)	No systemic therapy and/or surgical procedures	Blank(s)	Yes	No	No	Yes	HR+/HER2- (Luminal A)	Dead (attributable to this cancer dx)	9	Complete dates are available and there are more than 0 days of survival	Dead	3rd of 3 or more primaries	Hospital inpatient/outpatient or clinic	Single (never married)
1089159	67 years	White	Female	2017	Malignant	8010	Unknown	Positive histology	Blank(s)	Blank(s)	Blank(s)	Blank(s)	4	cX	c1	p1	0	Unknown or not applicable	None; diagnosed at autopsy	No radiation and/or cancer-directed surgery	Not recommended	None/Unknown	Yes	Blank(s)	Blank(s)	Blank(s)	Blank(s)	Blank(s)	No systemic therapy and/or surgical procedures	Blank(s)	Yes	No	No	No	HR+/HER2- (Luminal A)	Dead (attributable to this cancer dx)	2	Complete dates are available and there are more than 0 days of survival	Dead	2nd of 2 or more primaries	Hospital inpatient/outpatient or clinic	Single (never married)
1096401	53 years	White	Female	2017	Malignant	8500	Moderately differentiated; Grade II	Positive histology	Blank(s)	Blank(s)	Blank(s)	Blank(s)	4	c4B	c1	c1	0	Unknown or not applicable	None; diagnosed at autopsy	No radiation and/or cancer-directed surgery	Not recommended, contraindicated due to other cond; autopsy only (1973-2002)	None/Unknown	Yes	Blank(s)	Blank(s)	Blank(s)	Blank(s)	Blank(s)	No systemic therapy and/or surgical procedures	Blank(s)	Yes	No	No	No	HR+/HER2- (Luminal A)	Alive or dead of other cause	14	Complete dates are available and there are more than 0 days of survival	Alive	2nd of 2 or more primaries	Hospital inpatient/outpatient or clinic	Married (including common law)
1101175	60 years	White	Female	2011	Malignant	8500	Poorly differentiated; Grade III	Positive histology	IV	T4b	N1	M1	Blank(s)	Blank(s)	Blank(s)	Blank(s)	0	Unknown or not applicable	None; diagnosed at autopsy	Radiation after surgery	Not recommended	Beam radiation	Yes	Blank(s)	Blank(s)	Blank(s)	Blank(s)	Blank(s)	Systemic therapy after surgery	Blank(s)	No	No	Yes	No	Unknown	Dead (attributable to this cancer dx)	4	Complete dates are available and there are more than 0 days of survival	Dead	2nd of 2 or more primaries	Hospital inpatient/outpatient or clinic	Divorced
1104869	72 years	White	Female	2013	Malignant	8500	Poorly differentiated; Grade III	Positive histology	IV	T1b	N0	M1	Blank(s)	Blank(s)	Blank(s)	Blank(s)	42	Unknown or not applicable	None; diagnosed at autopsy	Radiation after surgery	Surgery performed	Beam radiation	No/Unknown	Blank(s)	Blank(s)	Blank(s)	Blank(s)	Blank(s)	No systemic therapy and/or surgical procedures	Blank(s)	Yes	No	No	No	HR-/HER2- (Triple Negative)	Alive or dead of other cause	67	Complete dates are available and there are more than 0 days of survival	Alive	2nd of 2 or more primaries	Hospital inpatient/outpatient or clinic	Married (including common law)
1105467	47 years	White	Female	2014	Malignant	8500	Unknown	Positive histology	IV	T0	N1a	M1	Blank(s)	Blank(s)	Blank(s)	Blank(s)	0	Unknown or not applicable	Non-primary surgical procedure to distant site	Surgery both before and after radiation	Not recommended	Beam radiation	No/Unknown	Blank(s)	Blank(s)	Blank(s)	Blank(s)	Blank(s)	Systemic therapy after surgery	Blank(s)	No	No	No	Yes	HR+/HER2- (Luminal A)	Alive or dead of other cause	59	Complete dates are available and there are more than 0 days of survival	Alive	2nd of 2 or more primaries	Hospital inpatient/outpatient or clinic	Married (including common law)
1106090	36 years	White	Female	2012	Malignant	8520	Moderately differentiated; Grade II	Positive histology	IV	T1b	N0	M1	Blank(s)	Blank(s)	Blank(s)	Blank(s)	0	Unknown or not applicable	None; diagnosed at autopsy	No radiation and/or cancer-directed surgery	Not recommended	Beam radiation	Yes	Blank(s)	Blank(s)	Blank(s)	Blank(s)	Blank(s)	No systemic therapy and/or surgical procedures	Blank(s)	Yes	Yes	No	Yes	HR-/HER2+ (HER2 enriched)	Alive or dead of other cause	42	Complete dates are available and there are more than 0 days of survival	Alive	2nd of 2 or more primaries	Hospital inpatient/outpatient or clinic	Single (never married)
1106878	47 years	Other (American Indian/AK Native, Asian/Pacific Islander)	Female	2015	Malignant	8500	Poorly differentiated; Grade III	Positive histology	IV	T4a	NX	M1	Blank(s)	Blank(s)	Blank(s)	Blank(s)	0	Unknown or not applicable	None; diagnosed at autopsy	No radiation and/or cancer-directed surgery	Not recommended	Beam radiation	No/Unknown	Blank(s)	Blank(s)	Blank(s)	Blank(s)	Blank(s)	No systemic therapy and/or surgical procedures	Blank(s)	Yes	Unknown	Unknown	Unknown	HR+/HER2- (Luminal A)	Dead (attributable to this cancer dx)	32	Complete dates are available and there are more than 0 days of survival	Dead	2nd of 2 or more primaries	Hospital inpatient/outpatient or clinic	Married (including common law)
1111036	76 years	White	Female	2011	Malignant	8520	Well differentiated; Grade I	Positive histology	IV	T4b	N1	M1	Blank(s)	Blank(s)	Blank(s)	Blank(s)	0	Unknown or not applicable	None; diagnosed at autopsy	No radiation and/or cancer-directed surgery	Not recommended	None/Unknown	No/Unknown	Blank(s)	Blank(s)	Blank(s)	Blank(s)	Blank(s)	No systemic therapy and/or surgical procedures	Blank(s)	No	No	No	No	HR+/HER2- (Luminal A)	Alive or dead of other cause	22	Complete dates are available and there are more than 0 days of survival	Dead	2nd of 2 or more primaries	Hospital inpatient/outpatient or clinic	Widowed
1113803	57 years	White	Female	2013	Malignant	8500	Moderately differentiated; Grade II	Positive histology	IV	T1a	N0	M1	Blank(s)	Blank(s)	Blank(s)	Blank(s)	41	Unknown or not applicable	None; diagnosed at autopsy	No radiation and/or cancer-directed surgery	Surgery performed	None/Unknown	Yes	Blank(s)	Blank(s)	Blank(s)	Blank(s)	Blank(s)	Systemic therapy after surgery	Blank(s)	No	No	No	Yes	HR-/HER2- (Triple Negative)	Dead (attributable to this cancer dx)	20	Complete dates are available and there are more than 0 days of survival	Dead	2nd of 2 or more primaries	Hospital inpatient/outpatient or clinic	Unmarried or Domestic Partner
1114099	50 years	White	Female	2014	Malignant	8140	Unknown	Positive exfoliative cytology, no positive histology	IV	T3	N3b	M1	Blank(s)	Blank(s)	Blank(s)	Blank(s)	0	Unknown or not applicable	None; diagnosed at autopsy	No radiation and/or cancer-directed surgery	Not recommended	None/Unknown	No/Unknown	Blank(s)	Blank(s)	Blank(s)	Blank(s)	Blank(s)	No systemic therapy and/or surgical procedures	Blank(s)	No	No	Yes	No	HR-/HER2+ (HER2 enriched)	Dead (attributable to this cancer dx)	8	Complete dates are available and there are more than 0 days of survival	Dead	2nd of 2 or more primaries	Hospital inpatient/outpatient or clinic	Divorced
1126199	75 years	Black	Female	2012	Malignant	8500	Moderately differentiated; Grade II	Positive histology	IV	T2	N2b	M1	Blank(s)	Blank(s)	Blank(s)	Blank(s)	0	Unknown or not applicable	None; diagnosed at autopsy	No radiation and/or cancer-directed surgery	Not recommended	None/Unknown	No/Unknown	Blank(s)	Blank(s)	Blank(s)	Blank(s)	Blank(s)	No systemic therapy and/or surgical procedures	Blank(s)	Yes	No	No	Yes	HR+/HER2- (Luminal A)	Alive or dead of other cause	24	Complete dates are available and there are more than 0 days of survival	Dead	2nd of 2 or more primaries	Hospital inpatient/outpatient or clinic	Divorced
1126386	62 years	Other (American Indian/AK Native, Asian/Pacific Islander)	Female	2015	Malignant	8500	Moderately differentiated; Grade II	Positive histology	IV	TX	N1	M1	Blank(s)	Blank(s)	Blank(s)	Blank(s)	0	Unknown or not applicable	None; diagnosed at autopsy	No radiation and/or cancer-directed surgery	Not recommended	None/Unknown	Yes	Blank(s)	Blank(s)	Blank(s)	Blank(s)	Blank(s)	No systemic therapy and/or surgical procedures	Blank(s)	No	No	No	Yes	HR-/HER2+ (HER2 enriched)	Alive or dead of other cause	39	Complete dates are available and there are more than 0 days of survival	Alive	2nd of 2 or more primaries	Hospital inpatient/outpatient or clinic	Married (including common law)
1134746	45 years	White	Female	2015	Malignant	8500	Poorly differentiated; Grade III	Positive histology	IV	T2	N3a	M1	Blank(s)	Blank(s)	Blank(s)	Blank(s)	30	Unknown or not applicable	None; diagnosed at autopsy	No radiation and/or cancer-directed surgery	Surgery performed	None/Unknown	Yes	Blank(s)	Blank(s)	Blank(s)	Blank(s)	Blank(s)	Systemic therapy after surgery	Blank(s)	No	No	Yes	No	HR+/HER2- (Luminal A)	Alive or dead of other cause	37	Complete dates are available and there are more than 0 days of survival	Alive	2nd of 2 or more primaries	Hospital inpatient/outpatient or clinic	Married (including common law)
1134903	50 years	White	Female	2013	Malignant	8500	Poorly differentiated; Grade III	Positive histology	IV	T4a	N3c	M1	Blank(s)	Blank(s)	Blank(s)	Blank(s)	0	Unknown or not applicable	None; diagnosed at autopsy	No radiation and/or cancer-directed surgery	Not recommended	None/Unknown	Yes	Blank(s)	Blank(s)	Blank(s)	Blank(s)	Blank(s)	Systemic therapy after surgery	Blank(s)	Yes	No	No	No	HR-/HER2- (Triple Negative)	Dead (attributable to this cancer dx)	10	Complete dates are available and there are more than 0 days of survival	Dead	2nd of 2 or more primaries	Hospital inpatient/outpatient or clinic	Married (including common law)
1136584	36 years	White	Female	2017	Malignant	8500	Moderately differentiated; Grade II	Positive histology	Blank(s)	Blank(s)	Blank(s)	Blank(s)	4	c2	c0	p1	0	Unknown or not applicable	None; diagnosed at autopsy	No radiation and/or cancer-directed surgery	Not recommended	Beam radiation	Yes	Blank(s)	Blank(s)	Blank(s)	Blank(s)	Blank(s)	No systemic therapy and/or surgical procedures	Blank(s)	Yes	No	No	No	HR+/HER2+ (Luminal B)	Alive or dead of other cause	12	Complete dates are available and there are more than 0 days of survival	Alive	2nd of 2 or more primaries	Hospital inpatient/outpatient or clinic	Married (including common law)
1141182	81 years	White	Female	2014	Malignant	8000	Unknown	Clinical diagnosis only	IV	TX	NX	M1	Blank(s)	Blank(s)	Blank(s)	Blank(s)	0	Unknown or not applicable	None; diagnosed at autopsy	No radiation and/or cancer-directed surgery	Not recommended	None/Unknown	No/Unknown	Blank(s)	Blank(s)	Blank(s)	Blank(s)	Blank(s)	No systemic therapy and/or surgical procedures	Blank(s)	No	No	No	No	Unknown	Dead (attributable to this cancer dx)	0	Complete dates are available and there are more than 0 days of survival	Dead	3rd of 3 or more primaries	Laboratory only (hospital or private)	Married (including common law)
1143032	85+ years	White	Female	2013	Malignant	8520	Unknown	Positive histology	IV	TX	NX	M1	Blank(s)	Blank(s)	Blank(s)	Blank(s)	0	Unknown or not applicable	None; diagnosed at autopsy	No radiation and/or cancer-directed surgery	Not recommended	None/Unknown	No/Unknown	Blank(s)	Blank(s)	Blank(s)	Blank(s)	Blank(s)	No systemic therapy and/or surgical procedures	Blank(s)	Yes	No	No	No	Unknown	Alive or dead of other cause	0	Complete dates are available and there are more than 0 days of survival	Dead	3rd of 3 or more primaries	Hospital inpatient/outpatient or clinic	Widowed
1153148	54 years	White	Female	2010	Malignant	8520	Moderately differentiated; Grade II	Positive histology	IV	T1b	N1	M1	Blank(s)	Blank(s)	Blank(s)	Blank(s)	0	Unknown or not applicable	None; diagnosed at autopsy	No radiation and/or cancer-directed surgery	Not recommended	Beam radiation	No/Unknown	Blank(s)	Blank(s)	Blank(s)	Blank(s)	Blank(s)	No systemic therapy and/or surgical procedures	Blank(s)	Unknown	Unknown	Unknown	Unknown	HR+/HER2- (Luminal A)	Dead (attributable to this cancer dx)	18	Complete dates are available and there are more than 0 days of survival	Dead	2nd of 2 or more primaries	Hospital inpatient/outpatient or clinic	Unknown
1153245	37 years	White	Female	2010	Malignant	8500	Poorly differentiated; Grade III	Positive histology	IV	T2	N2a	M1	Blank(s)	Blank(s)	Blank(s)	Blank(s)	0	Unknown or not applicable	None; diagnosed at autopsy	No radiation and/or cancer-directed surgery	Not recommended	None/Unknown	Yes	Blank(s)	Blank(s)	Blank(s)	Blank(s)	Blank(s)	Systemic therapy after surgery	Blank(s)	No	No	Yes	No	HR-/HER2+ (HER2 enriched)	Dead (attributable to this cancer dx)	31	Complete dates are available and there are more than 0 days of survival	Dead	1st of 2 or more primaries	Hospital inpatient/outpatient or clinic	Married (including common law)
1153423	57 years	Black	Female	2010	Malignant	8520	Moderately differentiated; Grade II	Positive histology	IV	T4b	N3a	M1	Blank(s)	Blank(s)	Blank(s)	Blank(s)	51	Unknown or not applicable	None; diagnosed at autopsy	No radiation and/or cancer-directed surgery	Surgery performed	None/Unknown	Yes	Blank(s)	Blank(s)	Blank(s)	Blank(s)	Blank(s)	Systemic therapy both before and after surgery	Blank(s)	Yes	No	No	No	HR-/HER2- (Triple Negative)	Alive or dead of other cause	105	Complete dates are available and there are more than 0 days of survival	Alive	1st of 2 or more primaries	Hospital inpatient/outpatient or clinic	Single (never married)
1153539	68 years	White	Female	2010	Malignant	8500	Poorly differentiated; Grade III	Positive histology	IV	T4d	N1	M1	Blank(s)	Blank(s)	Blank(s)	Blank(s)	22	Unknown or not applicable	None; diagnosed at autopsy	Radiation after surgery	Surgery performed	Beam radiation	No/Unknown	Blank(s)	Blank(s)	Blank(s)	Blank(s)	Blank(s)	Systemic therapy after surgery	Blank(s)	Yes	No	No	No	HR+/HER2- (Luminal A)	Dead (attributable to this cancer dx)	10	Complete dates are available and there are more than 0 days of survival	Dead	One primary only	Hospital inpatient/outpatient or clinic	Married (including common law)
1153543	47 years	White	Female	2010	Malignant	8500	Moderately differentiated; Grade II	Positive histology	IV	T4d	N3a	M1	Blank(s)	Blank(s)	Blank(s)	Blank(s)	51	Unknown or not applicable	None; diagnosed at autopsy	Radiation after surgery	Surgery performed	Beam radiation	Yes	Blank(s)	Blank(s)	Blank(s)	Blank(s)	Blank(s)	Systemic therapy both before and after surgery	Blank(s)	No	No	No	Yes	Unknown	Alive or dead of other cause	101	Complete dates are available and there are more than 0 days of survival	Alive	One primary only	Hospital inpatient/outpatient or clinic	Married (including common law)
1153566	57 years	White	Female	2010	Malignant	8500	Moderately differentiated; Grade II	Positive histology	IV	T4b	N3a	M1	Blank(s)	Blank(s)	Blank(s)	Blank(s)	0	Unknown or not applicable	None; diagnosed at autopsy	No radiation and/or cancer-directed surgery	Not recommended	Beam radiation	No/Unknown	Blank(s)	Blank(s)	Blank(s)	Blank(s)	Blank(s)	No systemic therapy and/or surgical procedures	Blank(s)	Yes	No	No	No	Unknown	Dead (attributable to this cancer dx)	1	Complete dates are available and there are more than 0 days of survival	Dead	One primary only	Hospital inpatient/outpatient or clinic	Single (never married)
1153906	79 years	Black	Female	2010	Malignant	8500	Poorly differentiated; Grade III	Positive histology	IV	T2	N1	M1	Blank(s)	Blank(s)	Blank(s)	Blank(s)	0	Unknown or not applicable	None; diagnosed at autopsy	No radiation and/or cancer-directed surgery	Not recommended	None/Unknown	Yes	Blank(s)	Blank(s)	Blank(s)	Blank(s)	Blank(s)	No systemic therapy and/or surgical procedures	Blank(s)	No	No	No	Yes	HR+/HER2- (Luminal A)	Dead (attributable to this cancer dx)	18	Complete dates are available and there are more than 0 days of survival	Dead	2nd of 2 or more primaries	Hospital inpatient/outpatient or clinic	Divorced
1154014	63 years	Other (American Indian/AK Native, Asian/Pacific Islander)	Female	2010	Malignant	8500	Poorly differentiated; Grade III	Positive histology	IV	T1c	N3a	M1	Blank(s)	Blank(s)	Blank(s)	Blank(s)	50	Unknown or not applicable	None; diagnosed at autopsy	Radiation after surgery	Surgery performed	Beam radiation	Yes	Blank(s)	Blank(s)	Blank(s)	Blank(s)	Blank(s)	Systemic therapy after surgery	Blank(s)	Yes	No	Yes	No	HR+/HER2+ (Luminal B)	Dead (attributable to this cancer dx)	25	Complete dates are available and there are more than 0 days of survival	Dead	1st of 2 or more primaries	Hospital inpatient/outpatient or clinic	Single (never married)
1154364	83 years	White	Female	2010	Malignant	8522	Moderately differentiated; Grade II	Positive histology	IV	T1c	N1NOS	M1	Blank(s)	Blank(s)	Blank(s)	Blank(s)	0	Unknown or not applicable	None; diagnosed at autopsy	No radiation and/or cancer-directed surgery	Not recommended	None/Unknown	No/Unknown	Blank(s)	Blank(s)	Blank(s)	Blank(s)	Blank(s)	Systemic therapy after surgery	Blank(s)	Yes	No	No	Unknown	HR+/HER2+ (Luminal B)	Alive or dead of other cause	85	Complete dates are available and there are more than 0 days of survival	Dead	1st of 2 or more primaries	Hospital inpatient/outpatient or clinic	Widowed
1154407	57 years	White	Female	2010	Malignant	8520	Unknown	Positive histology	IV	T0	NX	M1	Blank(s)	Blank(s)	Blank(s)	Blank(s)	0	Unknown or not applicable	None; diagnosed at autopsy	No radiation and/or cancer-directed surgery	Not recommended	Beam radiation	Yes	Blank(s)	Blank(s)	Blank(s)	Blank(s)	Blank(s)	No systemic therapy and/or surgical procedures	Blank(s)	Yes	No	No	No	HR+/HER2- (Luminal A)	Dead (missing/unknown COD)	8	Complete dates are available and there are more than 0 days of survival	Dead	One primary only	Hospital inpatient/outpatient or clinic	Single (never married)
1154946	71 years	White	Female	2010	Malignant	8530	Unknown	Clinical diagnosis only	IV	T4d	NX	M1	Blank(s)	Blank(s)	Blank(s)	Blank(s)	0	Unknown or not applicable	None; diagnosed at autopsy	No radiation and/or cancer-directed surgery	Not recommended	None/Unknown	No/Unknown	Blank(s)	Blank(s)	Blank(s)	Blank(s)	Blank(s)	No systemic therapy and/or surgical procedures	Blank(s)	No	No	No	Yes	Unknown	Dead (attributable to this cancer dx)	0	Complete dates are available and there are more than 0 days of survival	Dead	One primary only	Hospital inpatient/outpatient or clinic	Widowed
1155007	60 years	White	Female	2010	Malignant	8500	Unknown	Positive histology	IV	T4b	NX	M1	Blank(s)	Blank(s)	Blank(s)	Blank(s)	0	Unknown or not applicable	None; diagnosed at autopsy	No radiation and/or cancer-directed surgery	Not recommended	None/Unknown	Yes	Blank(s)	Blank(s)	Blank(s)	Blank(s)	Blank(s)	No systemic therapy and/or surgical procedures	Blank(s)	No	No	Yes	No	HR+/HER2- (Luminal A)	Alive or dead of other cause	37	Incomplete dates are available and there cannot be zero days of follow-up	Dead	One primary only	Hospital inpatient/outpatient or clinic	Divorced
1155231	48 years	Other (American Indian/AK Native, Asian/Pacific Islander)	Female	2014	Malignant	8500	Moderately differentiated; Grade II	Positive histology	IV	T2	N1a	M1	Blank(s)	Blank(s)	Blank(s)	Blank(s)	51	Unknown or not applicable	None; diagnosed at autopsy	No radiation and/or cancer-directed surgery	Surgery performed	None/Unknown	No/Unknown	Blank(s)	Blank(s)	Blank(s)	Blank(s)	Blank(s)	No systemic therapy and/or surgical procedures	Blank(s)	No	No	Yes	No	HR+/HER2+ (Luminal B)	Dead (attributable to this cancer dx)	20	Incomplete dates are available and there cannot be zero days of follow-up	Dead	2nd of 2 or more primaries	Hospital inpatient/outpatient or clinic	Married (including common law)
1155727	62 years	White	Female	2010	Malignant	8490	Unknown	Positive histology	IV	TX	N0	M1	Blank(s)	Blank(s)	Blank(s)	Blank(s)	0	Unknown or not applicable	None; diagnosed at autopsy	No radiation and/or cancer-directed surgery	Not recommended	None/Unknown	Yes	Blank(s)	Blank(s)	Blank(s)	Blank(s)	Blank(s)	No systemic therapy and/or surgical procedures	Blank(s)	Yes	No	No	No	Unknown	Dead (attributable to this cancer dx)	66	Complete dates are available and there are more than 0 days of survival	Dead	One primary only	Hospital inpatient/outpatient or clinic	Widowed
1155925	79 years	Black	Female	2010	Malignant	8500	Poorly differentiated; Grade III	Positive histology	IV	T4a	N1a	M1	Blank(s)	Blank(s)	Blank(s)	Blank(s)	51	Unknown or not applicable	None; diagnosed at autopsy	No radiation and/or cancer-directed surgery	Surgery performed	None/Unknown	No/Unknown	Blank(s)	Blank(s)	Blank(s)	Blank(s)	Blank(s)	Systemic therapy after surgery	Blank(s)	No	No	No	No	HR+/HER2- (Luminal A)	Dead (attributable to this cancer dx)	15	Complete dates are available and there are more than 0 days of survival	Dead	One primary only	Hospital inpatient/outpatient or clinic	Divorced
1156088	85+ years	Black	Female	2010	Malignant	8500	Moderately differentiated; Grade II	Positive histology	IV	T4b	N1	M1	Blank(s)	Blank(s)	Blank(s)	Blank(s)	0	Unknown or not applicable	None; diagnosed at autopsy	No radiation and/or cancer-directed surgery	Not recommended	None/Unknown	No/Unknown	Blank(s)	Blank(s)	Blank(s)	Blank(s)	Blank(s)	No systemic therapy and/or surgical procedures	Blank(s)	Yes	No	No	No	Unknown	Alive or dead of other cause	105	Complete dates are available and there are more than 0 days of survival	Alive	One primary only	Hospital inpatient/outpatient or clinic	Widowed
1156585	62 years	Black	Female	2010	Malignant	8500	Moderately differentiated; Grade II	Positive histology	IV	T4b	N2a	M1	Blank(s)	Blank(s)	Blank(s)	Blank(s)	24	Unknown or not applicable	None; diagnosed at autopsy	Radiation after surgery	Surgery performed	Beam radiation	Yes	Blank(s)	Blank(s)	Blank(s)	Blank(s)	Blank(s)	Systemic therapy both before and after surgery	Blank(s)	No	No	Yes	No	HR+/HER2- (Luminal A)	Dead (missing/unknown COD)	37	Complete dates are available and there are more than 0 days of survival	Dead	One primary only	Hospital inpatient/outpatient or clinic	Unknown
1156835	72 years	White	Female	2010	Malignant	8520	Unknown	Positive histology	IV	T2	N1	M1	Blank(s)	Blank(s)	Blank(s)	Blank(s)	0	Unknown or not applicable	None; diagnosed at autopsy	No radiation and/or cancer-directed surgery	Not recommended	None/Unknown	No/Unknown	Blank(s)	Blank(s)	Blank(s)	Blank(s)	Blank(s)	No systemic therapy and/or surgical procedures	Blank(s)	No	No	Yes	No	HR+/HER2- (Luminal A)	Dead (attributable to this cancer dx)	11	Complete dates are available and there are more than 0 days of survival	Dead	One primary only	Hospital inpatient/outpatient or clinic	Single (never married)
1157440	56 years	Other (American Indian/AK Native, Asian/Pacific Islander)	Female	2010	Malignant	8520	Well differentiated; Grade I	Positive histology	IV	T2	N1	M1	Blank(s)	Blank(s)	Blank(s)	Blank(s)	0	Unknown or not applicable	None; diagnosed at autopsy	No radiation and/or cancer-directed surgery	Not recommended	None/Unknown	Yes	Blank(s)	Blank(s)	Blank(s)	Blank(s)	Blank(s)	Systemic therapy after surgery	Blank(s)	Yes	No	No	No	HR+/HER2- (Luminal A)	Dead (attributable to this cancer dx)	32	Complete dates are available and there are more than 0 days of survival	Dead	1st of 2 or more primaries	Hospital inpatient/outpatient or clinic	Unknown
1157440	56 years	Other (American Indian/AK Native, Asian/Pacific Islander)	Female	2010	Malignant	8010	Unknown	Radiography without microscopic confirm	IV	T2	N0	M1	Blank(s)	Blank(s)	Blank(s)	Blank(s)	0	Unknown or not applicable	None; diagnosed at autopsy	No radiation and/or cancer-directed surgery	Not recommended	None/Unknown	Yes	Blank(s)	Blank(s)	Blank(s)	Blank(s)	Blank(s)	No systemic therapy and/or surgical procedures	Blank(s)	Yes	No	No	No	Unknown	Dead (attributable to this cancer dx)	31	Complete dates are available and there are more than 0 days of survival	Dead	2nd of 2 or more primaries	Hospital inpatient/outpatient or clinic	Separated
1157549	65 years	White	Female	2010	Malignant	8010	Unknown	Positive histology	IV	T0	NX	M1	Blank(s)	Blank(s)	Blank(s)	Blank(s)	0	Unknown or not applicable	None; diagnosed at autopsy	No radiation and/or cancer-directed surgery	Not recommended	Radiation, NOS method or source not specified	No/Unknown	Blank(s)	Blank(s)	Blank(s)	Blank(s)	Blank(s)	No systemic therapy and/or surgical procedures	Blank(s)	Yes	No	No	No	Unknown	Dead (attributable to this cancer dx)	17	Complete dates are available and there are more than 0 days of survival	Dead	One primary only	Hospital inpatient/outpatient or clinic	Single (never married)
1157939	75 years	White	Female	2010	Malignant	8500	Unknown	Positive histology	IV	TX	N0	M1	Blank(s)	Blank(s)	Blank(s)	Blank(s)	0	Unknown or not applicable	None; diagnosed at autopsy	No radiation and/or cancer-directed surgery	Not recommended	Beam radiation	No/Unknown	Blank(s)	Blank(s)	Blank(s)	Blank(s)	Blank(s)	No systemic therapy and/or surgical procedures	Blank(s)	Yes	No	No	No	HR+/HER2- (Luminal A)	Dead (attributable to this cancer dx)	2	Complete dates are available and there are more than 0 days of survival	Dead	One primary only	Hospital inpatient/outpatient or clinic	Married (including common law)
1158283	62 years	White	Female	2010	Malignant	8000	Unknown	Radiography without microscopic confirm	IV	T4a	N1	M1	Blank(s)	Blank(s)	Blank(s)	Blank(s)	0	Unknown or not applicable	None; diagnosed at autopsy	No radiation and/or cancer-directed surgery	Not recommended	None/Unknown	No/Unknown	Blank(s)	Blank(s)	Blank(s)	Blank(s)	Blank(s)	No systemic therapy and/or surgical procedures	Blank(s)	Yes	Unknown	No	No	Unknown	Dead (attributable to this cancer dx)	10	Complete dates are available and there are more than 0 days of survival	Dead	One primary only	Hospital inpatient/outpatient or clinic	Divorced
1158321	59 years	White	Female	2010	Malignant	8500	Unknown	Positive exfoliative cytology, no positive histology	IV	T3	N2NOS	M1	Blank(s)	Blank(s)	Blank(s)	Blank(s)	0	Unknown or not applicable	Non-primary surgical procedure to distant site	Radiation prior to surgery	Not recommended	Beam radiation	Yes	Blank(s)	Blank(s)	Blank(s)	Blank(s)	Blank(s)	Systemic therapy both before and after surgery	Blank(s)	Yes	No	No	Yes	HR+/HER2- (Luminal A)	Dead (attributable to this cancer dx)	11	Complete dates are available and there are more than 0 days of survival	Dead	One primary only	Hospital inpatient/outpatient or clinic	Single (never married)
1158876	85+ years	White	Female	2010	Malignant	8500	Poorly differentiated; Grade III	Positive histology	IV	T2	N1	M1	Blank(s)	Blank(s)	Blank(s)	Blank(s)	0	Unknown or not applicable	None; diagnosed at autopsy	No radiation and/or cancer-directed surgery	Not recommended	None/Unknown	No/Unknown	Blank(s)	Blank(s)	Blank(s)	Blank(s)	Blank(s)	No systemic therapy and/or surgical procedures	Blank(s)	No	No	Yes	Yes	Unknown	Dead (attributable to this cancer dx)	1	Complete dates are available and there are more than 0 days of survival	Dead	One primary only	Hospital inpatient/outpatient or clinic	Unknown
1159302	43 years	Black	Female	2010	Malignant	8500	Poorly differentiated; Grade III	Positive histology	IV	T4d	N3c	M1	Blank(s)	Blank(s)	Blank(s)	Blank(s)	41	Unknown or not applicable	None; diagnosed at autopsy	Radiation after surgery	Surgery performed	Beam radiation	Yes	Blank(s)	Blank(s)	Blank(s)	Blank(s)	Blank(s)	Systemic therapy after surgery	Blank(s)	Yes	No	Yes	No	HR+/HER2- (Luminal A)	Alive or dead of other cause	14	Complete dates are available and there are more than 0 days of survival	Dead	One primary only	Hospital inpatient/outpatient or clinic	Divorced
1159624	59 years	White	Female	2010	Malignant	8500	Poorly differentiated; Grade III	Positive histology	IV	T2	N0	M1	Blank(s)	Blank(s)	Blank(s)	Blank(s)	22	Unknown or not applicable	None; diagnosed at autopsy	Radiation after surgery	Surgery performed	Beam radiation	Yes	Blank(s)	Blank(s)	Blank(s)	Blank(s)	Blank(s)	Systemic therapy both before and after surgery	Blank(s)	Yes	No	No	No	HR+/HER2+ (Luminal B)	Alive or dead of other cause	105	Complete dates are available and there are more than 0 days of survival	Alive	One primary only	Hospital inpatient/outpatient or clinic	Divorced
1159783	79 years	White	Female	2010	Malignant	8140	Unknown	Positive histology	IV	TX	NX	M1	Blank(s)	Blank(s)	Blank(s)	Blank(s)	0	Unknown or not applicable	None; diagnosed at autopsy	No radiation and/or cancer-directed surgery	Not recommended	Beam radiation	No/Unknown	Blank(s)	Blank(s)	Blank(s)	Blank(s)	Blank(s)	No systemic therapy and/or surgical procedures	Blank(s)	Unknown	Unknown	Unknown	Unknown	HR+/HER2- (Luminal A)	Dead (attributable to this cancer dx)	0	Complete dates are available and there are more than 0 days of survival	Dead	One primary only	Hospital inpatient/outpatient or clinic	Married (including common law)
1159848	50 years	White	Female	2010	Malignant	8500	Poorly differentiated; Grade III	Positive histology	IV	T4c	N2a	M1	Blank(s)	Blank(s)	Blank(s)	Blank(s)	0	Unknown or not applicable	None; diagnosed at autopsy	No radiation and/or cancer-directed surgery	Not recommended	Beam radiation	Yes	Blank(s)	Blank(s)	Blank(s)	Blank(s)	Blank(s)	No systemic therapy and/or surgical procedures	Blank(s)	Yes	No	Yes	Yes	HR+/HER2- (Luminal A)	Dead (attributable to this cancer dx)	45	Complete dates are available and there are more than 0 days of survival	Dead	One primary only	Hospital inpatient/outpatient or clinic	Single (never married)
1159959	80 years	White	Female	2010	Malignant	8500	Moderately differentiated; Grade II	Positive histology	IV	T4b	NX	M1	Blank(s)	Blank(s)	Blank(s)	Blank(s)	0	Unknown or not applicable	None; diagnosed at autopsy	No radiation and/or cancer-directed surgery	Not recommended	None/Unknown	No/Unknown	Blank(s)	Blank(s)	Blank(s)	Blank(s)	Blank(s)	No systemic therapy and/or surgical procedures	Blank(s)	Yes	No	No	No	HR+/HER2- (Luminal A)	Dead (attributable to this cancer dx)	0	Complete dates are available and there are more than 0 days of survival	Dead	One primary only	Hospital inpatient/outpatient or clinic	Widowed
1160129	85+ years	Black	Female	2010	Malignant	8520	Moderately differentiated; Grade II	Positive histology	IV	T4b	N2a	M1	Blank(s)	Blank(s)	Blank(s)	Blank(s)	0	Unknown or not applicable	None; diagnosed at autopsy	No radiation and/or cancer-directed surgery	Not recommended	None/Unknown	No/Unknown	Blank(s)	Blank(s)	Blank(s)	Blank(s)	Blank(s)	No systemic therapy and/or surgical procedures	Blank(s)	No	No	No	Yes	HR+/HER2- (Luminal A)	Dead (attributable to this cancer dx)	15	Complete dates are available and there are more than 0 days of survival	Dead	One primary only	Hospital inpatient/outpatient or clinic	Widowed
1160539	59 years	White	Female	2010	Malignant	8500	Moderately differentiated; Grade II	Positive histology	IV	T2	N0	M1	Blank(s)	Blank(s)	Blank(s)	Blank(s)	22	Unknown or not applicable	Non-primary surgical procedure to distant site	No radiation and/or cancer-directed surgery	Surgery performed	None/Unknown	No/Unknown	Blank(s)	Blank(s)	Blank(s)	Blank(s)	Blank(s)	Systemic therapy after surgery	Blank(s)	No	No	No	Yes	HR+/HER2- (Luminal A)	Dead (attributable to this cancer dx)	74	Complete dates are available and there are more than 0 days of survival	Dead	One primary only	Hospital inpatient/outpatient or clinic	Married (including common law)
1160849	50 years	White	Female	2010	Malignant	8500	Poorly differentiated; Grade III	Positive histology	IV	T4b	N1mi	M1	Blank(s)	Blank(s)	Blank(s)	Blank(s)	41	Unknown or not applicable	None; diagnosed at autopsy	Radiation after surgery	Surgery performed	Beam radiation	Yes	Blank(s)	Blank(s)	Blank(s)	Blank(s)	Blank(s)	Systemic therapy after surgery	Blank(s)	No	No	No	No	HR-/HER2+ (HER2 enriched)	Alive or dead of other cause	105	Complete dates are available and there are more than 0 days of survival	Alive	One primary only	Hospital inpatient/outpatient or clinic	Single (never married)
1160862	84 years	White	Female	2010	Malignant	8500	Poorly differentiated; Grade III	Positive histology	IV	T1c	N2a	M1	Blank(s)	Blank(s)	Blank(s)	Blank(s)	51	Unknown or not applicable	None; diagnosed at autopsy	Radiation after surgery	Surgery performed	Beam radiation	Yes	Blank(s)	Blank(s)	Blank(s)	Blank(s)	Blank(s)	Systemic therapy after surgery	Blank(s)	No	No	No	Yes	HR-/HER2- (Triple Negative)	Dead (attributable to this cancer dx)	25	Complete dates are available and there are more than 0 days of survival	Dead	One primary only	Hospital inpatient/outpatient or clinic	Married (including common law)
1160909	62 years	White	Female	2010	Malignant	8010	Unknown	Positive histology	IV	T2	N1	M1	Blank(s)	Blank(s)	Blank(s)	Blank(s)	0	Unknown or not applicable	None; diagnosed at autopsy	No radiation and/or cancer-directed surgery	Not recommended	Beam radiation	No/Unknown	Blank(s)	Blank(s)	Blank(s)	Blank(s)	Blank(s)	No systemic therapy and/or surgical procedures	Blank(s)	Yes	No	No	No	Unknown	Dead (attributable to this cancer dx)	2	Complete dates are available and there are more than 0 days of survival	Dead	One primary only	Hospital inpatient/outpatient or clinic	Single (never married)
1161076	85+ years	White	Female	2010	Malignant	8500	Unknown	Positive exfoliative cytology, no positive histology	IV	T3	N1	M1	Blank(s)	Blank(s)	Blank(s)	Blank(s)	0	Unknown or not applicable	None; diagnosed at autopsy	No radiation and/or cancer-directed surgery	Not recommended	None/Unknown	No/Unknown	Blank(s)	Blank(s)	Blank(s)	Blank(s)	Blank(s)	No systemic therapy and/or surgical procedures	Blank(s)	Yes	Unknown	No	Unknown	HR+/HER2- (Luminal A)	Dead (attributable to this cancer dx)	0	Complete dates are available and there are more than 0 days of survival	Dead	One primary only	Hospital inpatient/outpatient or clinic	Unknown
1161260	78 years	White	Female	2010	Malignant	8140	Unknown	Positive exfoliative cytology, no positive histology	IV	TX	N0	M1	Blank(s)	Blank(s)	Blank(s)	Blank(s)	0	Unknown or not applicable	None; diagnosed at autopsy	No radiation and/or cancer-directed surgery	Not recommended	None/Unknown	No/Unknown	Blank(s)	Blank(s)	Blank(s)	Blank(s)	Blank(s)	No systemic therapy and/or surgical procedures	Blank(s)	No	No	No	Yes	Unknown	Dead (attributable to this cancer dx)	0	Complete dates are available and there are more than 0 days of survival	Dead	One primary only	Hospital inpatient/outpatient or clinic	Widowed
1161283	59 years	White	Female	2016	Malignant	8500	Moderately differentiated; Grade II	Positive histology	Blank(s)	Blank(s)	Blank(s)	Blank(s)	4	c3	c3C	c1	0	Unknown or not applicable	None; diagnosed at autopsy	No radiation and/or cancer-directed surgery	Not recommended	Beam radiation	Yes	Blank(s)	Blank(s)	Blank(s)	Blank(s)	Blank(s)	No systemic therapy and/or surgical procedures	Blank(s)	Yes	No	Yes	No	HR-/HER2+ (HER2 enriched)	Alive or dead of other cause	26	Complete dates are available and there are more than 0 days of survival	Alive	2nd of 2 or more primaries	Hospital inpatient/outpatient or clinic	Single (never married)
1162061	75 years	White	Female	2010	Malignant	8010	Unknown	Positive histology	IV	TX	N0	M1	Blank(s)	Blank(s)	Blank(s)	Blank(s)	0	Unknown or not applicable	None; diagnosed at autopsy	No radiation and/or cancer-directed surgery	Not recommended	None/Unknown	No/Unknown	Blank(s)	Blank(s)	Blank(s)	Blank(s)	Blank(s)	No systemic therapy and/or surgical procedures	Blank(s)	Yes	No	No	No	HR+/HER2- (Luminal A)	Dead (attributable to this cancer dx)	0	Complete dates are available and there are more than 0 days of survival	Dead	One primary only	Hospital inpatient/outpatient or clinic	Widowed
1162225	61 years	Other (American Indian/AK Native, Asian/Pacific Islander)	Female	2010	Malignant	8500	Moderately differentiated; Grade II	Positive histology	IV	T2	N1	M1	Blank(s)	Blank(s)	Blank(s)	Blank(s)	0	Unknown or not applicable	None; diagnosed at autopsy	No radiation and/or cancer-directed surgery	Not recommended	Beam radiation	Yes	Blank(s)	Blank(s)	Blank(s)	Blank(s)	Blank(s)	No systemic therapy and/or surgical procedures	Blank(s)	Yes	No	Yes	Yes	HR+/HER2- (Luminal A)	Dead (missing/unknown COD)	59	Complete dates are available and there are more than 0 days of survival	Dead	One primary only	Hospital inpatient/outpatient or clinic	Divorced
1162422	70 years	White	Female	2010	Malignant	8523	Moderately differentiated; Grade II	Positive histology	IV	T4b	N1	M1	Blank(s)	Blank(s)	Blank(s)	Blank(s)	50	Unknown or not applicable	None; diagnosed at autopsy	Radiation after surgery	Surgery performed	Beam radiation	No/Unknown	Blank(s)	Blank(s)	Blank(s)	Blank(s)	Blank(s)	Systemic therapy both before and after surgery	Blank(s)	Yes	No	No	No	HR+/HER2- (Luminal A)	Alive or dead of other cause	27	Complete dates are available and there are more than 0 days of survival	Dead	One primary only	Hospital inpatient/outpatient or clinic	Single (never married)
1162850	67 years	White	Female	2010	Malignant	8523	Moderately differentiated; Grade II	Positive histology	IV	T2	N0	M1	Blank(s)	Blank(s)	Blank(s)	Blank(s)	0	Unknown or not applicable	None; diagnosed at autopsy	No radiation and/or cancer-directed surgery	Not recommended	None/Unknown	No/Unknown	Blank(s)	Blank(s)	Blank(s)	Blank(s)	Blank(s)	No systemic therapy and/or surgical procedures	Blank(s)	No	No	No	No	HR+/HER2+ (Luminal B)	Dead (attributable to this cancer dx)	0	Complete dates are available and there are more than 0 days of survival	Dead	One primary only	Hospital inpatient/outpatient or clinic	Married (including common law)
1162959	59 years	White	Female	2016	Malignant	8520	Well differentiated; Grade I	Positive histology	Blank(s)	Blank(s)	Blank(s)	Blank(s)	4	p3	p1A	c1	41	Unknown or not applicable	None; diagnosed at autopsy	No radiation and/or cancer-directed surgery	Surgery performed	None/Unknown	No/Unknown	Blank(s)	Blank(s)	Blank(s)	Blank(s)	Blank(s)	Systemic therapy after surgery	Blank(s)	Yes	No	No	No	HR+/HER2- (Luminal A)	Alive or dead of other cause	31	Complete dates are available and there are more than 0 days of survival	Alive	2nd of 2 or more primaries	Hospital inpatient/outpatient or clinic	Married (including common law)
1163167	81 years	White	Female	2010	Malignant	8520	Moderately differentiated; Grade II	Positive histology	IV	T3	N0	M1	Blank(s)	Blank(s)	Blank(s)	Blank(s)	0	Unknown or not applicable	None; diagnosed at autopsy	No radiation and/or cancer-directed surgery	Not recommended	Beam radiation	No/Unknown	Blank(s)	Blank(s)	Blank(s)	Blank(s)	Blank(s)	No systemic therapy and/or surgical procedures	Blank(s)	Yes	No	No	No	HR+/HER2- (Luminal A)	Dead (attributable to this cancer dx)	92	Complete dates are available and there are more than 0 days of survival	Dead	1st of 2 or more primaries	Hospital inpatient/outpatient or clinic	Single (never married)
1163167	81 years	White	Female	2010	Malignant	8500	Moderately differentiated; Grade II	Positive histology	IV	T4b	N0	M1	Blank(s)	Blank(s)	Blank(s)	Blank(s)	0	Unknown or not applicable	None; diagnosed at autopsy	No radiation and/or cancer-directed surgery	Not recommended	Beam radiation	No/Unknown	Blank(s)	Blank(s)	Blank(s)	Blank(s)	Blank(s)	No systemic therapy and/or surgical procedures	Blank(s)	Yes	No	No	No	HR+/HER2- (Luminal A)	Dead (attributable to this cancer dx)	92	Complete dates are available and there are more than 0 days of survival	Dead	2nd of 2 or more primaries	Hospital inpatient/outpatient or clinic	Divorced
1163806	40 years	White	Female	2010	Malignant	8500	Moderately differentiated; Grade II	Positive histology	IV	T3	N1	M1	Blank(s)	Blank(s)	Blank(s)	Blank(s)	0	Unknown or not applicable	None; diagnosed at autopsy	No radiation and/or cancer-directed surgery	Not recommended	None/Unknown	No/Unknown	Blank(s)	Blank(s)	Blank(s)	Blank(s)	Blank(s)	No systemic therapy and/or surgical procedures	Blank(s)	Yes	No	No	No	HR+/HER2- (Luminal A)	Alive or dead of other cause	102	Complete dates are available and there are more than 0 days of survival	Alive	One primary only	Hospital inpatient/outpatient or clinic	Married (including common law)
1163929	47 years	Other (American Indian/AK Native, Asian/Pacific Islander)	Female	2010	Malignant	8140	Unknown	Positive histology	IV	T3	N3b	M1	Blank(s)	Blank(s)	Blank(s)	Blank(s)	0	Unknown or not applicable	None; diagnosed at autopsy	No radiation and/or cancer-directed surgery	Not recommended	None/Unknown	Yes	Blank(s)	Blank(s)	Blank(s)	Blank(s)	Blank(s)	No systemic therapy and/or surgical procedures	Blank(s)	Yes	No	Yes	No	HR+/HER2- (Luminal A)	Dead (attributable to this cancer dx)	24	Complete dates are available and there are more than 0 days of survival	Dead	One primary only	Hospital inpatient/outpatient or clinic	Divorced
1164057	49 years	White	Female	2010	Malignant	8500	Moderately differentiated; Grade II	Positive histology	IV	T1c	N1	M1	Blank(s)	Blank(s)	Blank(s)	Blank(s)	41	Unknown or not applicable	None; diagnosed at autopsy	Radiation before and after surgery	Surgery performed	Beam radiation	Yes	Blank(s)	Blank(s)	Blank(s)	Blank(s)	Blank(s)	Systemic therapy both before and after surgery	Blank(s)	Yes	No	No	No	HR-/HER2+ (HER2 enriched)	Alive or dead of other cause	107	Complete dates are available and there are more than 0 days of survival	Alive	One primary only	Hospital inpatient/outpatient or clinic	Separated
1164348	78 years	White	Female	2011	Malignant	8010	Poorly differentiated; Grade III	Positive histology	IV	T3	N0	M1	Blank(s)	Blank(s)	Blank(s)	Blank(s)	41	Unknown or not applicable	Non-primary surgical procedure to distant site	No radiation and/or cancer-directed surgery	Surgery performed	None/Unknown	No/Unknown	Blank(s)	Blank(s)	Blank(s)	Blank(s)	Blank(s)	No systemic therapy and/or surgical procedures	Blank(s)	No	No	No	No	HR-/HER2- (Triple Negative)	Alive or dead of other cause	2	Complete dates are available and there are more than 0 days of survival	Dead	2nd of 2 or more primaries	Hospital inpatient/outpatient or clinic	Married (including common law)
1165770	75 years	White	Female	2010	Malignant	8500	Moderately differentiated; Grade II	Positive histology	IV	T2	N0	M1	Blank(s)	Blank(s)	Blank(s)	Blank(s)	41	Unknown or not applicable	None; diagnosed at autopsy	Radiation prior to surgery	Surgery performed	Beam radiation	No/Unknown	Blank(s)	Blank(s)	Blank(s)	Blank(s)	Blank(s)	Systemic therapy after surgery	Blank(s)	Yes	No	No	Yes	HR+/HER2- (Luminal A)	Dead (attributable to this cancer dx)	54	Complete dates are available and there are more than 0 days of survival	Dead	One primary only	Hospital inpatient/outpatient or clinic	Single (never married)
1166398	80 years	White	Female	2010	Malignant	8500	Poorly differentiated; Grade III	Positive histology	IV	T2	N1	M1	Blank(s)	Blank(s)	Blank(s)	Blank(s)	0	Unknown or not applicable	None; diagnosed at autopsy	No radiation and/or cancer-directed surgery	Not recommended	None/Unknown	No/Unknown	Blank(s)	Blank(s)	Blank(s)	Blank(s)	Blank(s)	Systemic therapy after surgery	Blank(s)	Yes	No	No	Unknown	HR+/HER2- (Luminal A)	Dead (attributable to this cancer dx)	22	Complete dates are available and there are more than 0 days of survival	Dead	One primary only	Hospital inpatient/outpatient or clinic	Widowed
1166649	85+ years	White	Female	2010	Malignant	8520	Moderately differentiated; Grade II	Positive histology	IV	T2	N3a	M1	Blank(s)	Blank(s)	Blank(s)	Blank(s)	22	Unknown or not applicable	None; diagnosed at autopsy	No radiation and/or cancer-directed surgery	Surgery performed	None/Unknown	No/Unknown	Blank(s)	Blank(s)	Blank(s)	Blank(s)	Blank(s)	Systemic therapy after surgery	Blank(s)	No	No	No	No	HR+/HER2- (Luminal A)	Alive or dead of other cause	4	Complete dates are available and there are more than 0 days of survival	Dead	One primary only	Hospital inpatient/outpatient or clinic	Divorced
1167328	50 years	Other (American Indian/AK Native, Asian/Pacific Islander)	Female	2010	Malignant	8500	Moderately differentiated; Grade II	Positive histology	IV	T3	N1	M1	Blank(s)	Blank(s)	Blank(s)	Blank(s)	0	Unknown or not applicable	None; diagnosed at autopsy	No radiation and/or cancer-directed surgery	Not recommended	Beam radiation	Yes	Blank(s)	Blank(s)	Blank(s)	Blank(s)	Blank(s)	No systemic therapy and/or surgical procedures	Blank(s)	No	Yes	Yes	Yes	HR-/HER2- (Triple Negative)	Dead (attributable to this cancer dx)	10	Complete dates are available and there are more than 0 days of survival	Dead	One primary only	Hospital inpatient/outpatient or clinic	Single (never married)
1168245	55 years	Black	Female	2010	Malignant	8500	Poorly differentiated; Grade III	Positive histology	IV	T2	N1	M1	Blank(s)	Blank(s)	Blank(s)	Blank(s)	0	Unknown or not applicable	None; diagnosed at autopsy	No radiation and/or cancer-directed surgery	Not recommended	None/Unknown	No/Unknown	Blank(s)	Blank(s)	Blank(s)	Blank(s)	Blank(s)	No systemic therapy and/or surgical procedures	Blank(s)	No	No	No	Yes	HR+/HER2+ (Luminal B)	Dead (attributable to this cancer dx)	2	Complete dates are available and there are more than 0 days of survival	Dead	One primary only	Hospital inpatient/outpatient or clinic	Single (never married)
1168770	65 years	Black	Female	2010	Malignant	8500	Poorly differentiated; Grade III	Positive histology	IV	TX	N1mi	M1	Blank(s)	Blank(s)	Blank(s)	Blank(s)	41	Unknown or not applicable	None; diagnosed at autopsy	No radiation and/or cancer-directed surgery	Surgery performed	None/Unknown	Yes	Blank(s)	Blank(s)	Blank(s)	Blank(s)	Blank(s)	Systemic therapy before surgery	Blank(s)	No	No	No	No	HR-/HER2+ (HER2 enriched)	Alive or dead of other cause	104	Complete dates are available and there are more than 0 days of survival	Alive	One primary only	Hospital inpatient/outpatient or clinic	Married (including common law)
1169157	77 years	Other (American Indian/AK Native, Asian/Pacific Islander)	Female	2010	Malignant	8500	Moderately differentiated; Grade II	Positive histology	IV	T3	N2a	M1	Blank(s)	Blank(s)	Blank(s)	Blank(s)	0	Unknown or not applicable	None; diagnosed at autopsy	No radiation and/or cancer-directed surgery	Not recommended	None/Unknown	No/Unknown	Blank(s)	Blank(s)	Blank(s)	Blank(s)	Blank(s)	Systemic therapy after surgery	Blank(s)	Yes	No	No	No	HR+/HER2- (Luminal A)	Dead (attributable to this cancer dx)	23	Complete dates are available and there are more than 0 days of survival	Dead	One primary only	Hospital inpatient/outpatient or clinic	Married (including common law)
1169165	38 years	White	Female	2010	Malignant	8013	Poorly differentiated; Grade III	Positive histology	IV	T3	N0	M1	Blank(s)	Blank(s)	Blank(s)	Blank(s)	47	Unknown or not applicable	None; diagnosed at autopsy	Radiation prior to surgery	Surgery performed	Beam radiation	Yes	Blank(s)	Blank(s)	Blank(s)	Blank(s)	Blank(s)	Systemic therapy both before and after surgery	Blank(s)	Yes	No	No	No	HR+/HER2+ (Luminal B)	Dead (attributable to this cancer dx)	44	Complete dates are available and there are more than 0 days of survival	Dead	One primary only	Hospital inpatient/outpatient or clinic	Married (including common law)
1169277	43 years	White	Female	2010	Malignant	8520	Moderately differentiated; Grade II	Positive histology	IV	T3	N2a	M1	Blank(s)	Blank(s)	Blank(s)	Blank(s)	40	Unknown or not applicable	None; diagnosed at autopsy	Radiation after surgery	Surgery performed	Beam radiation	Yes	Blank(s)	Blank(s)	Blank(s)	Blank(s)	Blank(s)	Systemic therapy before surgery	Blank(s)	Yes	No	No	No	HR+/HER2- (Luminal A)	Dead (attributable to this cancer dx)	96	Complete dates are available and there are more than 0 days of survival	Dead	One primary only	Hospital inpatient/outpatient or clinic	Married (including common law)
1169282	77 years	White	Female	2010	Malignant	8500	Moderately differentiated; Grade II	Positive histology	IV	T2	N3a	M1	Blank(s)	Blank(s)	Blank(s)	Blank(s)	54	Unknown or not applicable	None; diagnosed at autopsy	Radiation before and after surgery	Surgery performed	Beam radiation	No/Unknown	Blank(s)	Blank(s)	Blank(s)	Blank(s)	Blank(s)	Systemic therapy both before and after surgery	Blank(s)	Yes	No	No	No	HR+/HER2+ (Luminal B)	Dead (attributable to this cancer dx)	21	Complete dates are available and there are more than 0 days of survival	Dead	One primary only	Hospital inpatient/outpatient or clinic	Divorced
1169584	41 years	White	Female	2010	Malignant	8500	Poorly differentiated; Grade III	Positive histology	IV	T3	N3b	M1	Blank(s)	Blank(s)	Blank(s)	Blank(s)	20	Unknown or not applicable	None; diagnosed at autopsy	No radiation and/or cancer-directed surgery	Surgery performed	None/Unknown	Yes	Blank(s)	Blank(s)	Blank(s)	Blank(s)	Blank(s)	Systemic therapy before surgery	Blank(s)	Yes	No	No	No	HR-/HER2+ (HER2 enriched)	Alive or dead of other cause	107	Complete dates are available and there are more than 0 days of survival	Alive	One primary only	Hospital inpatient/outpatient or clinic	Married (including common law)
1169629	85+ years	Other (American Indian/AK Native, Asian/Pacific Islander)	Male	2010	Malignant	8140	Unknown	Positive exfoliative cytology, no positive histology	IV	T2	N1	M1	Blank(s)	Blank(s)	Blank(s)	Blank(s)	0	Unknown or not applicable	None; diagnosed at autopsy	Radiation after surgery	Not recommended	Beam radiation	No/Unknown	Blank(s)	Blank(s)	Blank(s)	Blank(s)	Blank(s)	Systemic therapy after surgery	Blank(s)	No	No	No	No	HR+/HER2- (Luminal A)	Dead (attributable to this cancer dx)	7	Complete dates are available and there are more than 0 days of survival	Dead	One primary only	Hospital inpatient/outpatient or clinic	Married (including common law)
1169846	58 years	Black	Female	2010	Malignant	8500	Poorly differentiated; Grade III	Positive histology	IV	T2	N1a	M1	Blank(s)	Blank(s)	Blank(s)	Blank(s)	22	Unknown or not applicable	None; diagnosed at autopsy	No radiation and/or cancer-directed surgery	Surgery performed	None/Unknown	Yes	Blank(s)	Blank(s)	Blank(s)	Blank(s)	Blank(s)	Systemic therapy after surgery	Blank(s)	Yes	No	No	No	HR+/HER2- (Luminal A)	Dead (attributable to this cancer dx)	65	Complete dates are available and there are more than 0 days of survival	Dead	One primary only	Hospital inpatient/outpatient or clinic	Single (never married)
1169982	59 years	White	Female	2010	Malignant	8500	Unknown	Positive exfoliative cytology, no positive histology	IV	T4d	N3b	M1	Blank(s)	Blank(s)	Blank(s)	Blank(s)	0	Unknown or not applicable	None; diagnosed at autopsy	No radiation and/or cancer-directed surgery	Not recommended	None/Unknown	No/Unknown	Blank(s)	Blank(s)	Blank(s)	Blank(s)	Blank(s)	Systemic therapy after surgery	Blank(s)	No	No	No	Yes	HR+/HER2- (Luminal A)	Dead (attributable to this cancer dx)	42	Complete dates are available and there are more than 0 days of survival	Dead	One primary only	Hospital inpatient/outpatient or clinic	Married (including common law)
1170327	64 years	White	Female	2010	Malignant	8500	Unknown	Positive histology	IV	T3	N1	M1	Blank(s)	Blank(s)	Blank(s)	Blank(s)	0	Unknown or not applicable	None; diagnosed at autopsy	No radiation and/or cancer-directed surgery	Recommended but not performed, patient refused	Beam radiation	No/Unknown	Blank(s)	Blank(s)	Blank(s)	Blank(s)	Blank(s)	No systemic therapy and/or surgical procedures	Blank(s)	Yes	No	No	No	HR+/HER2- (Luminal A)	Dead (attributable to this cancer dx)	16	Complete dates are available and there are more than 0 days of survival	Dead	1st of 2 or more primaries	Hospital inpatient/outpatient or clinic	Widowed
1170462	49 years	Black	Female	2010	Malignant	8520	Poorly differentiated; Grade III	Positive histology	IV	T4b	N0	M1	Blank(s)	Blank(s)	Blank(s)	Blank(s)	0	Unknown or not applicable	None; diagnosed at autopsy	No radiation and/or cancer-directed surgery	Not recommended	Beam radiation	Yes	Blank(s)	Blank(s)	Blank(s)	Blank(s)	Blank(s)	No systemic therapy and/or surgical procedures	Blank(s)	Yes	Yes	Yes	Yes	HR+/HER2- (Luminal A)	Dead (attributable to this cancer dx)	4	Complete dates are available and there are more than 0 days of survival	Dead	One primary only	Hospital inpatient/outpatient or clinic	Married (including common law)
1170558	70 years	White	Female	2010	Malignant	8523	Moderately differentiated; Grade II	Positive histology	IV	T3	N1	M1	Blank(s)	Blank(s)	Blank(s)	Blank(s)	23	Unknown or not applicable	Non-primary surgical procedure to distant site	Radiation after surgery	Surgery performed	Beam radiation	Yes	Blank(s)	Blank(s)	Blank(s)	Blank(s)	Blank(s)	Systemic therapy both before and after surgery	Blank(s)	Yes	No	No	No	HR+/HER2- (Luminal A)	Alive or dead of other cause	80	Complete dates are available and there are more than 0 days of survival	Alive	One primary only	Hospital inpatient/outpatient or clinic	Single (never married)
1171250	64 years	Other (American Indian/AK Native, Asian/Pacific Islander)	Female	2010	Malignant	8500	Poorly differentiated; Grade III	Positive histology	IV	T3	N2a	M1	Blank(s)	Blank(s)	Blank(s)	Blank(s)	0	Unknown or not applicable	None; diagnosed at autopsy	No radiation and/or cancer-directed surgery	Not recommended	None/Unknown	No/Unknown	Blank(s)	Blank(s)	Blank(s)	Blank(s)	Blank(s)	No systemic therapy and/or surgical procedures	Blank(s)	No	No	Yes	Yes	Unknown	Dead (attributable to this cancer dx)	0	Complete dates are available and there are more than 0 days of survival	Dead	One primary only	Hospital inpatient/outpatient or clinic	Widowed
1171252	54 years	White	Female	2010	Malignant	8575	Poorly differentiated; Grade III	Positive histology	IV	T4b	N3a	M1	Blank(s)	Blank(s)	Blank(s)	Blank(s)	41	Unknown or not applicable	None; diagnosed at autopsy	Radiation prior to surgery	Surgery performed	Beam radiation	Yes	Blank(s)	Blank(s)	Blank(s)	Blank(s)	Blank(s)	Systemic therapy after surgery	Blank(s)	No	No	No	Yes	HR+/HER2- (Luminal A)	Dead (attributable to this cancer dx)	3	Complete dates are available and there are more than 0 days of survival	Dead	One primary only	Hospital inpatient/outpatient or clinic	Divorced
1171254	45 years	Other (American Indian/AK Native, Asian/Pacific Islander)	Female	2010	Malignant	8480	Unknown	Positive histology	IV	T3	N0	M1	Blank(s)	Blank(s)	Blank(s)	Blank(s)	0	Unknown or not applicable	None; diagnosed at autopsy	No radiation and/or cancer-directed surgery	Not recommended	None/Unknown	No/Unknown	Blank(s)	Blank(s)	Blank(s)	Blank(s)	Blank(s)	No systemic therapy and/or surgical procedures	Blank(s)	No	No	No	Yes	HR+/HER2- (Luminal A)	Alive or dead of other cause	1	Complete dates are available and there are more than 0 days of survival	Alive	1st of 2 or more primaries	Hospital inpatient/outpatient or clinic	Single (never married)
1171254	45 years	Other (American Indian/AK Native, Asian/Pacific Islander)	Female	2010	Malignant	8480	Unknown	Positive histology	IV	T1c	N0	M1	Blank(s)	Blank(s)	Blank(s)	Blank(s)	0	Unknown or not applicable	None; diagnosed at autopsy	No radiation and/or cancer-directed surgery	Not recommended	None/Unknown	No/Unknown	Blank(s)	Blank(s)	Blank(s)	Blank(s)	Blank(s)	No systemic therapy and/or surgical procedures	Blank(s)	No	No	No	Yes	HR+/HER2- (Luminal A)	Alive or dead of other cause	1	Complete dates are available and there are more than 0 days of survival	Alive	2nd of 2 or more primaries	Hospital inpatient/outpatient or clinic	Single (never married)
1171327	70 years	White	Female	2011	Malignant	8500	Poorly differentiated; Grade III	Positive histology	IV	T4a	N1	M1	Blank(s)	Blank(s)	Blank(s)	Blank(s)	0	Unknown or not applicable	None; diagnosed at autopsy	No radiation and/or cancer-directed surgery	Not recommended	Beam radiation	Yes	Blank(s)	Blank(s)	Blank(s)	Blank(s)	Blank(s)	No systemic therapy and/or surgical procedures	Blank(s)	No	No	No	No	HR+/HER2- (Luminal A)	Dead (attributable to this cancer dx)	79	Complete dates are available and there are more than 0 days of survival	Dead	2nd of 2 or more primaries	Hospital inpatient/outpatient or clinic	Married (including common law)
1171705	70 years	Other (American Indian/AK Native, Asian/Pacific Islander)	Female	2010	Malignant	8500	Poorly differentiated; Grade III	Positive histology	IV	T4b	N1	M1	Blank(s)	Blank(s)	Blank(s)	Blank(s)	0	Unknown or not applicable	None; diagnosed at autopsy	No radiation and/or cancer-directed surgery	Not recommended	None/Unknown	No/Unknown	Blank(s)	Blank(s)	Blank(s)	Blank(s)	Blank(s)	No systemic therapy and/or surgical procedures	Blank(s)	No	No	Yes	Yes	HR+/HER2- (Luminal A)	Dead (attributable to this cancer dx)	1	Complete dates are available and there are more than 0 days of survival	Dead	One primary only	Hospital inpatient/outpatient or clinic	Married (including common law)
1171840	62 years	White	Female	2010	Malignant	8140	Poorly differentiated; Grade III	Positive histology	IV	TX	N0	M1	Blank(s)	Blank(s)	Blank(s)	Blank(s)	0	Unknown or not applicable	None; diagnosed at autopsy	No radiation and/or cancer-directed surgery	Not recommended	None/Unknown	No/Unknown	Blank(s)	Blank(s)	Blank(s)	Blank(s)	Blank(s)	No systemic therapy and/or surgical procedures	Blank(s)	Yes	No	Yes	No	Unknown	Dead (attributable to this cancer dx)	3	Complete dates are available and there are more than 0 days of survival	Dead	One primary only	Hospital inpatient/outpatient or clinic	Widowed
1172061	43 years	Black	Female	2010	Malignant	8500	Moderately differentiated; Grade II	Positive histology	IV	T3	N3b	M1	Blank(s)	Blank(s)	Blank(s)	Blank(s)	80	Unknown or not applicable	None; diagnosed at autopsy	No radiation and/or cancer-directed surgery	Surgery performed	None/Unknown	Yes	Blank(s)	Blank(s)	Blank(s)	Blank(s)	Blank(s)	Systemic therapy before surgery	Blank(s)	No	No	No	Yes	Unknown	Dead (attributable to this cancer dx)	24	Complete dates are available and there are more than 0 days of survival	Dead	One primary only	Hospital inpatient/outpatient or clinic	Single (never married)
1172587	66 years	White	Female	2010	Malignant	8500	Poorly differentiated; Grade III	Positive histology	IV	T2	N0	M1	Blank(s)	Blank(s)	Blank(s)	Blank(s)	0	Unknown or not applicable	None; diagnosed at autopsy	No radiation and/or cancer-directed surgery	Not recommended	None/Unknown	No/Unknown	Blank(s)	Blank(s)	Blank(s)	Blank(s)	Blank(s)	No systemic therapy and/or surgical procedures	Blank(s)	No	No	Yes	No	HR-/HER2- (Triple Negative)	Alive or dead of other cause	0	Complete dates are available and there are more than 0 days of survival	Dead	One primary only	Hospital inpatient/outpatient or clinic	Single (never married)
1172617	79 years	White	Male	2010	Malignant	8523	Poorly differentiated; Grade III	Positive histology	IV	T2	N2a	M1	Blank(s)	Blank(s)	Blank(s)	Blank(s)	51	Unknown or not applicable	None; diagnosed at autopsy	No radiation and/or cancer-directed surgery	Surgery performed	None/Unknown	No/Unknown	Blank(s)	Blank(s)	Blank(s)	Blank(s)	Blank(s)	Systemic therapy after surgery	Blank(s)	No	No	No	Yes	HR+/HER2- (Luminal A)	Alive or dead of other cause	100	Complete dates are available and there are more than 0 days of survival	Alive	1st of 2 or more primaries	Hospital inpatient/outpatient or clinic	Married (including common law)
1172627	84 years	White	Female	2010	Malignant	8140	Poorly differentiated; Grade III	Positive histology	IV	T4b	N3c	M1	Blank(s)	Blank(s)	Blank(s)	Blank(s)	0	Unknown or not applicable	None; diagnosed at autopsy	No radiation and/or cancer-directed surgery	Not recommended	None/Unknown	No/Unknown	Blank(s)	Blank(s)	Blank(s)	Blank(s)	Blank(s)	No systemic therapy and/or surgical procedures	Blank(s)	Yes	No	Yes	No	Unknown	Dead (attributable to this cancer dx)	0	Complete dates are available and there are more than 0 days of survival	Dead	One primary only	Hospital inpatient/outpatient or clinic	Widowed
1172762	77 years	White	Female	2010	Malignant	8500	Moderately differentiated; Grade II	Positive histology	IV	T2	N1mi	M1	Blank(s)	Blank(s)	Blank(s)	Blank(s)	22	Unknown or not applicable	None; diagnosed at autopsy	Radiation after surgery	Surgery performed	Beam radiation	No/Unknown	Blank(s)	Blank(s)	Blank(s)	Blank(s)	Blank(s)	Systemic therapy after surgery	Blank(s)	No	No	No	No	HR+/HER2- (Luminal A)	Alive or dead of other cause	84	Complete dates are available and there are more than 0 days of survival	Dead	One primary only	Hospital inpatient/outpatient or clinic	Married (including common law)
1173034	85+ years	White	Female	2010	Malignant	8140	Unknown	Positive histology	IV	T2	N1	M1	Blank(s)	Blank(s)	Blank(s)	Blank(s)	0	Unknown or not applicable	None; diagnosed at autopsy	No radiation and/or cancer-directed surgery	Not recommended	Beam radiation	No/Unknown	Blank(s)	Blank(s)	Blank(s)	Blank(s)	Blank(s)	No systemic therapy and/or surgical procedures	Blank(s)	Yes	No	No	No	HR+/HER2- (Luminal A)	Dead (attributable to this cancer dx)	14	Complete dates are available and there are more than 0 days of survival	Dead	One primary only	Hospital inpatient/outpatient or clinic	Widowed
1173074	69 years	Other (American Indian/AK Native, Asian/Pacific Islander)	Female	2010	Malignant	8500	Moderately differentiated; Grade II	Positive histology	IV	T2	N3c	M1	Blank(s)	Blank(s)	Blank(s)	Blank(s)	0	Unknown or not applicable	None; diagnosed at autopsy	No radiation and/or cancer-directed surgery	Not recommended	None/Unknown	No/Unknown	Blank(s)	Blank(s)	Blank(s)	Blank(s)	Blank(s)	No systemic therapy and/or surgical procedures	Blank(s)	Yes	No	No	Yes	HR+/HER2- (Luminal A)	Alive or dead of other cause	0	Complete dates are available and there are more than 0 days of survival	Alive	One primary only	Hospital inpatient/outpatient or clinic	Widowed
1173139	37 years	Other (American Indian/AK Native, Asian/Pacific Islander)	Female	2010	Malignant	8500	Well differentiated; Grade I	Positive histology	IV	T3	N1	M1	Blank(s)	Blank(s)	Blank(s)	Blank(s)	0	Unknown or not applicable	None; diagnosed at autopsy	No radiation and/or cancer-directed surgery	Not recommended	Beam radiation	No/Unknown	Blank(s)	Blank(s)	Blank(s)	Blank(s)	Blank(s)	No systemic therapy and/or surgical procedures	Blank(s)	Yes	No	No	No	HR+/HER2- (Luminal A)	Alive or dead of other cause	101	Complete dates are available and there are more than 0 days of survival	Alive	1st of 2 or more primaries	Hospital inpatient/outpatient or clinic	Married (including common law)
1173906	67 years	Black	Female	2011	Malignant	8500	Poorly differentiated; Grade III	Positive histology	IV	T1c	N0	M1	Blank(s)	Blank(s)	Blank(s)	Blank(s)	0	Unknown or not applicable	None; diagnosed at autopsy	No radiation and/or cancer-directed surgery	Not recommended	None/Unknown	No/Unknown	Blank(s)	Blank(s)	Blank(s)	Blank(s)	Blank(s)	No systemic therapy and/or surgical procedures	Blank(s)	No	No	No	Yes	HR-/HER2- (Triple Negative)	Alive or dead of other cause	20	Complete dates are available and there are more than 0 days of survival	Dead	2nd of 2 or more primaries	Hospital inpatient/outpatient or clinic	Single (never married)
1173920	43 years	White	Female	2010	Malignant	8500	Moderately differentiated; Grade II	Positive histology	IV	T2	N1	M1	Blank(s)	Blank(s)	Blank(s)	Blank(s)	22	Unknown or not applicable	None; diagnosed at autopsy	Radiation after surgery	Surgery performed	Beam radiation	Yes	Blank(s)	Blank(s)	Blank(s)	Blank(s)	Blank(s)	Systemic therapy both before and after surgery	Blank(s)	No	No	Yes	No	HR+/HER2+ (Luminal B)	Alive or dead of other cause	99	Complete dates are available and there are more than 0 days of survival	Alive	1st of 2 or more primaries	Hospital inpatient/outpatient or clinic	Married (including common law)
1174065	53 years	Other (American Indian/AK Native, Asian/Pacific Islander)	Female	2010	Malignant	8500	Poorly differentiated; Grade III	Positive histology	IV	T4b	NX	M1	Blank(s)	Blank(s)	Blank(s)	Blank(s)	0	Unknown or not applicable	None; diagnosed at autopsy	No radiation and/or cancer-directed surgery	Not recommended	None/Unknown	Yes	Blank(s)	Blank(s)	Blank(s)	Blank(s)	Blank(s)	No systemic therapy and/or surgical procedures	Blank(s)	Yes	Yes	Yes	No	HR+/HER2- (Luminal A)	Alive or dead of other cause	5	Complete dates are available and there are more than 0 days of survival	Dead	One primary only	Hospital inpatient/outpatient or clinic	Married (including common law)
1174311	67 years	White	Female	2010	Malignant	8520	Moderately differentiated; Grade II	Positive histology	IV	T0	N0	M1	Blank(s)	Blank(s)	Blank(s)	Blank(s)	0	Unknown or not applicable	None; diagnosed at autopsy	No radiation and/or cancer-directed surgery	Not recommended	None/Unknown	Yes	Blank(s)	Blank(s)	Blank(s)	Blank(s)	Blank(s)	No systemic therapy and/or surgical procedures	Blank(s)	Yes	No	No	No	HR-/HER2+ (HER2 enriched)	Alive or dead of other cause	98	Complete dates are available and there are more than 0 days of survival	Alive	One primary only	Hospital inpatient/outpatient or clinic	Divorced
1174598	67 years	Black	Male	2010	Malignant	8255	Unknown	Positive exfoliative cytology, no positive histology	IV	T2	N1	M1	Blank(s)	Blank(s)	Blank(s)	Blank(s)	0	Unknown or not applicable	None; diagnosed at autopsy	No radiation and/or cancer-directed surgery	Not recommended	None/Unknown	Yes	Blank(s)	Blank(s)	Blank(s)	Blank(s)	Blank(s)	No systemic therapy and/or surgical procedures	Blank(s)	Yes	No	Yes	Yes	HR+/HER2- (Luminal A)	Dead (attributable to this cancer dx)	4	Complete dates are available and there are more than 0 days of survival	Dead	One primary only	Hospital inpatient/outpatient or clinic	Single (never married)
1174852	41 years	White	Female	2010	Malignant	8500	Moderately differentiated; Grade II	Positive histology	IV	T1c	N1a	M1	Blank(s)	Blank(s)	Blank(s)	Blank(s)	0	Unknown or not applicable	None; diagnosed at autopsy	No radiation and/or cancer-directed surgery	Not recommended	None/Unknown	Yes	Blank(s)	Blank(s)	Blank(s)	Blank(s)	Blank(s)	Systemic therapy after surgery	Blank(s)	No	No	Yes	No	HR+/HER2- (Luminal A)	Alive or dead of other cause	100	Complete dates are available and there are more than 0 days of survival	Alive	One primary only	Hospital inpatient/outpatient or clinic	Married (including common law)
1176234	50 years	White	Female	2010	Malignant	8520	Unknown	Positive histology	IV	T0	N3c	M1	Blank(s)	Blank(s)	Blank(s)	Blank(s)	0	Unknown or not applicable	None; diagnosed at autopsy	No radiation and/or cancer-directed surgery	Not recommended	None/Unknown	No/Unknown	Blank(s)	Blank(s)	Blank(s)	Blank(s)	Blank(s)	No systemic therapy and/or surgical procedures	Blank(s)	Yes	No	No	No	HR-/HER2- (Triple Negative)	Dead (attributable to this cancer dx)	1	Complete dates are available and there are more than 0 days of survival	Dead	One primary only	Hospital inpatient/outpatient or clinic	Married (including common law)
1176473	73 years	Black	Female	2010	Malignant	8500	Poorly differentiated; Grade III	Positive histology	IV	T4a	N0	M1	Blank(s)	Blank(s)	Blank(s)	Blank(s)	0	Unknown or not applicable	None; diagnosed at autopsy	No radiation and/or cancer-directed surgery	Not recommended	None/Unknown	Yes	Blank(s)	Blank(s)	Blank(s)	Blank(s)	Blank(s)	No systemic therapy and/or surgical procedures	Blank(s)	Yes	No	No	Yes	HR-/HER2- (Triple Negative)	Dead (attributable to this cancer dx)	18	Complete dates are available and there are more than 0 days of survival	Dead	One primary only	Hospital inpatient/outpatient or clinic	Divorced
1177079	61 years	Other (American Indian/AK Native, Asian/Pacific Islander)	Female	2010	Malignant	8140	Unknown	Positive microscopic confirm, method not specified	IV	TX	N3c	M1	Blank(s)	Blank(s)	Blank(s)	Blank(s)	0	Unknown or not applicable	Non-primary surgical procedure to distant lymph node(s)	No radiation and/or cancer-directed surgery	Not recommended	None/Unknown	Yes	Blank(s)	Blank(s)	Blank(s)	Blank(s)	Blank(s)	Systemic therapy after surgery	Blank(s)	Yes	No	Yes	Yes	HR+/HER2- (Luminal A)	Dead (attributable to this cancer dx)	42	Complete dates are available and there are more than 0 days of survival	Dead	One primary only	Hospital inpatient/outpatient or clinic	Married (including common law)
1177114	56 years	White	Female	2010	Malignant	8500	Moderately differentiated; Grade II	Positive histology	IV	T2	N1	M1	Blank(s)	Blank(s)	Blank(s)	Blank(s)	0	Unknown or not applicable	None; diagnosed at autopsy	No radiation and/or cancer-directed surgery	Not recommended	Beam radiation	No/Unknown	Blank(s)	Blank(s)	Blank(s)	Blank(s)	Blank(s)	No systemic therapy and/or surgical procedures	Blank(s)	Unknown	Unknown	Unknown	Unknown	HR+/HER2- (Luminal A)	Dead (attributable to this cancer dx)	35	Complete dates are available and there are more than 0 days of survival	Dead	One primary only	Hospital inpatient/outpatient or clinic	Unknown
1178087	56 years	White	Female	2010	Malignant	8500	Poorly differentiated; Grade III	Positive histology	IV	T2	N0	M1	Blank(s)	Blank(s)	Blank(s)	Blank(s)	0	Unknown or not applicable	None; diagnosed at autopsy	No radiation and/or cancer-directed surgery	Not recommended	None/Unknown	No/Unknown	Blank(s)	Blank(s)	Blank(s)	Blank(s)	Blank(s)	No systemic therapy and/or surgical procedures	Blank(s)	No	No	Yes	Yes	HR+/HER2+ (Luminal B)	Dead (attributable to this cancer dx)	2	Complete dates are available and there are more than 0 days of survival	Dead	One primary only	Hospital inpatient/outpatient or clinic	Single (never married)
1178310	68 years	White	Female	2010	Malignant	8500	Poorly differentiated; Grade III	Positive histology	IV	T2	N0	M1	Blank(s)	Blank(s)	Blank(s)	Blank(s)	22	Unknown or not applicable	None; diagnosed at autopsy	Radiation after surgery	Surgery performed	Beam radiation	Yes	Blank(s)	Blank(s)	Blank(s)	Blank(s)	Blank(s)	Systemic therapy after surgery	Blank(s)	Yes	No	No	No	HR+/HER2- (Luminal A)	Dead (attributable to this cancer dx)	27	Incomplete dates are available and there cannot be zero days of follow-up	Dead	One primary only	Hospital inpatient/outpatient or clinic	Married (including common law)
1178360	74 years	White	Female	2010	Malignant	8520	Moderately differentiated; Grade II	Positive histology	IV	T2	N1a	M1	Blank(s)	Blank(s)	Blank(s)	Blank(s)	41	Unknown or not applicable	None; diagnosed at autopsy	Radiation after surgery	Surgery performed	Beam radiation	Yes	Blank(s)	Blank(s)	Blank(s)	Blank(s)	Blank(s)	Systemic therapy after surgery	Blank(s)	No	No	No	No	HR+/HER2- (Luminal A)	Alive or dead of other cause	97	Complete dates are available and there are more than 0 days of survival	Alive	One primary only	Hospital inpatient/outpatient or clinic	Married (including common law)
1178361	65 years	White	Female	2010	Malignant	8520	Moderately differentiated; Grade II	Positive histology	IV	T2	N2a	M1	Blank(s)	Blank(s)	Blank(s)	Blank(s)	42	Unknown or not applicable	None; diagnosed at autopsy	Radiation after surgery	Surgery performed	Beam radiation	Yes	Blank(s)	Blank(s)	Blank(s)	Blank(s)	Blank(s)	Systemic therapy after surgery	Blank(s)	No	No	No	No	HR+/HER2- (Luminal A)	Dead (attributable to this cancer dx)	55	Complete dates are available and there are more than 0 days of survival	Dead	One primary only	Hospital inpatient/outpatient or clinic	Married (including common law)
1178617	63 years	Black	Female	2010	Malignant	8520	Moderately differentiated; Grade II	Positive histology	IV	T4d	N1	M1	Blank(s)	Blank(s)	Blank(s)	Blank(s)	0	Unknown or not applicable	None; diagnosed at autopsy	No radiation and/or cancer-directed surgery	Not recommended	Radiation, NOS method or source not specified	No/Unknown	Blank(s)	Blank(s)	Blank(s)	Blank(s)	Blank(s)	No systemic therapy and/or surgical procedures	Blank(s)	Yes	Unknown	No	Unknown	HR+/HER2- (Luminal A)	Dead (attributable to this cancer dx)	5	Complete dates are available and there are more than 0 days of survival	Dead	1st of 2 or more primaries	Hospital inpatient/outpatient or clinic	Married (including common law)
1178954	53 years	Other (American Indian/AK Native, Asian/Pacific Islander)	Female	2010	Malignant	8500	Unknown	Positive exfoliative cytology, no positive histology	IV	T2	N0	M1	Blank(s)	Blank(s)	Blank(s)	Blank(s)	0	Unknown or not applicable	None; diagnosed at autopsy	No radiation and/or cancer-directed surgery	Not recommended	None/Unknown	No/Unknown	Blank(s)	Blank(s)	Blank(s)	Blank(s)	Blank(s)	No systemic therapy and/or surgical procedures	Blank(s)	Yes	No	Yes	Yes	HR+/HER2- (Luminal A)	Dead (attributable to this cancer dx)	15	Complete dates are available and there are more than 0 days of survival	Dead	One primary only	Hospital inpatient/outpatient or clinic	Married (including common law)
1179174	79 years	Other (American Indian/AK Native, Asian/Pacific Islander)	Female	2010	Malignant	8500	Moderately differentiated; Grade II	Positive histology	IV	T1c	N0	M1	Blank(s)	Blank(s)	Blank(s)	Blank(s)	51	Unknown or not applicable	None; diagnosed at autopsy	Radiation after surgery	Surgery performed	Beam radiation	No/Unknown	Blank(s)	Blank(s)	Blank(s)	Blank(s)	Blank(s)	No systemic therapy and/or surgical procedures	Blank(s)	No	No	No	No	HR+/HER2- (Luminal A)	Dead (attributable to this cancer dx)	3	Complete dates are available and there are more than 0 days of survival	Dead	2nd of 2 or more primaries	Hospital inpatient/outpatient or clinic	Widowed
1179264	72 years	Other (American Indian/AK Native, Asian/Pacific Islander)	Female	2010	Malignant	8500	Moderately differentiated; Grade II	Positive histology	IV	T2	N1mi	M1	Blank(s)	Blank(s)	Blank(s)	Blank(s)	22	Unknown or not applicable	None; diagnosed at autopsy	Radiation after surgery	Surgery performed	Beam radiation	No/Unknown	Blank(s)	Blank(s)	Blank(s)	Blank(s)	Blank(s)	Systemic therapy after surgery	Blank(s)	Yes	No	No	No	HR+/HER2- (Luminal A)	Alive or dead of other cause	101	Complete dates are available and there are more than 0 days of survival	Alive	One primary only	Hospital inpatient/outpatient or clinic	Married (including common law)
1179773	54 years	Other (American Indian/AK Native, Asian/Pacific Islander)	Female	2010	Malignant	8500	Unknown	Positive histology	IV	TX	N1	M1	Blank(s)	Blank(s)	Blank(s)	Blank(s)	0	Unknown or not applicable	None; diagnosed at autopsy	No radiation and/or cancer-directed surgery	Not recommended	None/Unknown	No/Unknown	Blank(s)	Blank(s)	Blank(s)	Blank(s)	Blank(s)	No systemic therapy and/or surgical procedures	Blank(s)	Yes	No	No	No	HR-/HER2+ (HER2 enriched)	Dead (missing/unknown COD)	2	Complete dates are available and there are more than 0 days of survival	Dead	One primary only	Hospital inpatient/outpatient or clinic	Married (including common law)
1180175	41 years	Other (American Indian/AK Native, Asian/Pacific Islander)	Male	2010	Malignant	8140	Unknown	Positive histology	IV	T0	N0	M1	Blank(s)	Blank(s)	Blank(s)	Blank(s)	0	Unknown or not applicable	None; diagnosed at autopsy	No radiation and/or cancer-directed surgery	Not recommended	None/Unknown	Yes	Blank(s)	Blank(s)	Blank(s)	Blank(s)	Blank(s)	No systemic therapy and/or surgical procedures	Blank(s)	Yes	No	No	Yes	Unknown	Dead (attributable to this cancer dx)	40	Complete dates are available and there are more than 0 days of survival	Dead	1st of 2 or more primaries	Hospital inpatient/outpatient or clinic	Single (never married)
1181088	54 years	White	Female	2010	Malignant	8140	Unknown	Positive histology	IV	TX	N0	M1	Blank(s)	Blank(s)	Blank(s)	Blank(s)	0	Unknown or not applicable	None; diagnosed at autopsy	No radiation and/or cancer-directed surgery	Not recommended	None/Unknown	No/Unknown	Blank(s)	Blank(s)	Blank(s)	Blank(s)	Blank(s)	No systemic therapy and/or surgical procedures	Blank(s)	Yes	No	No	No	Unknown	Dead (attributable to this cancer dx)	0	Complete dates are available and there are more than 0 days of survival	Dead	One primary only	Hospital inpatient/outpatient or clinic	Married (including common law)
1181490	57 years	Black	Female	2010	Malignant	8500	Poorly differentiated; Grade III	Positive histology	IV	T4d	N1a	M1	Blank(s)	Blank(s)	Blank(s)	Blank(s)	51	Unknown or not applicable	None; diagnosed at autopsy	No radiation and/or cancer-directed surgery	Surgery performed	None/Unknown	Yes	Blank(s)	Blank(s)	Blank(s)	Blank(s)	Blank(s)	Systemic therapy before surgery	Blank(s)	Yes	No	No	Yes	HR+/HER2+ (Luminal B)	Dead (attributable to this cancer dx)	31	Complete dates are available and there are more than 0 days of survival	Dead	One primary only	Hospital inpatient/outpatient or clinic	Married (including common law)
1181837	66 years	Black	Female	2010	Malignant	8500	Poorly differentiated; Grade III	Positive histology	IV	T2	N0	M1	Blank(s)	Blank(s)	Blank(s)	Blank(s)	0	Unknown or not applicable	None; diagnosed at autopsy	No radiation and/or cancer-directed surgery	Not recommended	None/Unknown	Yes	Blank(s)	Blank(s)	Blank(s)	Blank(s)	Blank(s)	No systemic therapy and/or surgical procedures	Blank(s)	No	No	Yes	Yes	HR+/HER2- (Luminal A)	Dead (attributable to this cancer dx)	15	Complete dates are available and there are more than 0 days of survival	Dead	One primary only	Hospital inpatient/outpatient or clinic	Single (never married)
1182169	70 years	White	Female	2010	Malignant	8500	Moderately differentiated; Grade II	Positive histology	IV	T3	N3a	M1	Blank(s)	Blank(s)	Blank(s)	Blank(s)	22	Unknown or not applicable	None; diagnosed at autopsy	Radiation after surgery	Surgery performed	Beam radiation	Yes	Blank(s)	Blank(s)	Blank(s)	Blank(s)	Blank(s)	Systemic therapy before surgery	Blank(s)	Yes	No	No	No	HR+/HER2- (Luminal A)	Dead (attributable to this cancer dx)	79	Complete dates are available and there are more than 0 days of survival	Dead	One primary only	Hospital inpatient/outpatient or clinic	Widowed
1182333	44 years	White	Female	2010	Malignant	8500	Poorly differentiated; Grade III	Positive histology	IV	T1c	N0(i-)	M1	Blank(s)	Blank(s)	Blank(s)	Blank(s)	52	Unknown or not applicable	None; diagnosed at autopsy	Radiation prior to surgery	Surgery performed	Beam radiation	Yes	Blank(s)	Blank(s)	Blank(s)	Blank(s)	Blank(s)	Systemic therapy before surgery	Blank(s)	Yes	No	Yes	No	HR+/HER2+ (Luminal B)	Dead (attributable to this cancer dx)	16	Complete dates are available and there are more than 0 days of survival	Dead	One primary only	Hospital inpatient/outpatient or clinic	Married (including common law)
1182503	67 years	White	Female	2010	Malignant	8500	Poorly differentiated; Grade III	Positive histology	IV	T2	N1	M1	Blank(s)	Blank(s)	Blank(s)	Blank(s)	0	Unknown or not applicable	None; diagnosed at autopsy	No radiation and/or cancer-directed surgery	Not recommended	None/Unknown	Yes	Blank(s)	Blank(s)	Blank(s)	Blank(s)	Blank(s)	No systemic therapy and/or surgical procedures	Blank(s)	Yes	No	No	Yes	HR+/HER2- (Luminal A)	Dead (attributable to this cancer dx)	2	Complete dates are available and there are more than 0 days of survival	Dead	One primary only	Hospital inpatient/outpatient or clinic	Married (including common law)
1183768	70 years	White	Female	2010	Malignant	8520	Well differentiated; Grade I	Positive histology	IV	T2	N2a	M1	Blank(s)	Blank(s)	Blank(s)	Blank(s)	41	Unknown or not applicable	None; diagnosed at autopsy	No radiation and/or cancer-directed surgery	Surgery performed	None/Unknown	No/Unknown	Blank(s)	Blank(s)	Blank(s)	Blank(s)	Blank(s)	Systemic therapy after surgery	Blank(s)	Yes	No	No	No	HR+/HER2- (Luminal A)	Alive or dead of other cause	106	Complete dates are available and there are more than 0 days of survival	Alive	One primary only	Hospital inpatient/outpatient or clinic	Married (including common law)
1184416	85+ years	White	Female	2017	Malignant	8520	Unknown	Positive histology	Blank(s)	Blank(s)	Blank(s)	Blank(s)	4	cX	cX	p1	0	Unknown or not applicable	Non-primary surgical procedure to distant site	No radiation and/or cancer-directed surgery	Not recommended	None/Unknown	No/Unknown	Blank(s)	Blank(s)	Blank(s)	Blank(s)	Blank(s)	No systemic therapy and/or surgical procedures	Blank(s)	No	No	No	No	Unknown	Dead (attributable to this cancer dx)	4	Complete dates are available and there are more than 0 days of survival	Dead	2nd of 2 or more primaries	Hospital inpatient/outpatient or clinic	Single (never married)
1184758	63 years	White	Female	2010	Malignant	8500	Moderately differentiated; Grade II	Positive histology	IV	T2	N2a	M1	Blank(s)	Blank(s)	Blank(s)	Blank(s)	20	Unknown or not applicable	None; diagnosed at autopsy	Radiation after surgery	Surgery performed	Beam radiation	Yes	Blank(s)	Blank(s)	Blank(s)	Blank(s)	Blank(s)	Systemic therapy after surgery	Blank(s)	No	No	Yes	Yes	HR+/HER2+ (Luminal B)	Alive or dead of other cause	97	Complete dates are available and there are more than 0 days of survival	Alive	One primary only	Hospital inpatient/outpatient or clinic	Married (including common law)
1184762	66 years	White	Female	2010	Malignant	8500	Poorly differentiated; Grade III	Positive histology	IV	T3	N1	M1	Blank(s)	Blank(s)	Blank(s)	Blank(s)	0	Unknown or not applicable	None; diagnosed at autopsy	No radiation and/or cancer-directed surgery	Not recommended	None/Unknown	No/Unknown	Blank(s)	Blank(s)	Blank(s)	Blank(s)	Blank(s)	No systemic therapy and/or surgical procedures	Blank(s)	No	No	Yes	Yes	Unknown	Dead (attributable to this cancer dx)	15	Complete dates are available and there are more than 0 days of survival	Dead	One primary only	Hospital inpatient/outpatient or clinic	Single (never married)
1184918	57 years	White	Female	2010	Malignant	8500	Moderately differentiated; Grade II	Positive histology	IV	T4c	N0	M1	Blank(s)	Blank(s)	Blank(s)	Blank(s)	0	Unknown or not applicable	None; diagnosed at autopsy	No radiation and/or cancer-directed surgery	Not recommended	None/Unknown	Yes	Blank(s)	Blank(s)	Blank(s)	Blank(s)	Blank(s)	No systemic therapy and/or surgical procedures	Blank(s)	Yes	No	No	No	Unknown	Alive or dead of other cause	103	Complete dates are available and there are more than 0 days of survival	Alive	One primary only	Hospital inpatient/outpatient or clinic	Divorced
1185303	85+ years	White	Female	2010	Malignant	8246	Moderately differentiated; Grade II	Positive histology	IV	T4d	N1	M1	Blank(s)	Blank(s)	Blank(s)	Blank(s)	0	Unknown or not applicable	None; diagnosed at autopsy	No radiation and/or cancer-directed surgery	Not recommended	Beam radiation	No/Unknown	Blank(s)	Blank(s)	Blank(s)	Blank(s)	Blank(s)	No systemic therapy and/or surgical procedures	Blank(s)	Yes	No	Yes	No	HR+/HER2- (Luminal A)	Alive or dead of other cause	9	Complete dates are available and there are more than 0 days of survival	Dead	1st of 2 or more primaries	Hospital inpatient/outpatient or clinic	Single (never married)
1185428	74 years	White	Female	2010	Malignant	8500	Poorly differentiated; Grade III	Positive histology	IV	T2	N1	M1	Blank(s)	Blank(s)	Blank(s)	Blank(s)	0	Unknown or not applicable	None; diagnosed at autopsy	No radiation and/or cancer-directed surgery	Not recommended	None/Unknown	Yes	Blank(s)	Blank(s)	Blank(s)	Blank(s)	Blank(s)	No systemic therapy and/or surgical procedures	Blank(s)	No	No	No	No	HR+/HER2- (Luminal A)	Dead (attributable to this cancer dx)	96	Complete dates are available and there are more than 0 days of survival	Dead	One primary only	Hospital inpatient/outpatient or clinic	Widowed
1186025	62 years	Black	Female	2010	Malignant	8500	Poorly differentiated; Grade III	Positive histology	IV	T2	N2NOS	M1	Blank(s)	Blank(s)	Blank(s)	Blank(s)	22	Unknown or not applicable	None; diagnosed at autopsy	No radiation and/or cancer-directed surgery	Surgery performed	None/Unknown	No/Unknown	Blank(s)	Blank(s)	Blank(s)	Blank(s)	Blank(s)	Systemic therapy after surgery	Blank(s)	Yes	No	Yes	Yes	HR+/HER2- (Luminal A)	Dead (attributable to this cancer dx)	56	Complete dates are available and there are more than 0 days of survival	Dead	One primary only	Hospital inpatient/outpatient or clinic	Single (never married)
1186299	47 years	White	Female	2010	Malignant	8530	Unknown	Positive histology	IV	T4d	N3NOS	M1	Blank(s)	Blank(s)	Blank(s)	Blank(s)	41	Unknown or not applicable	None; diagnosed at autopsy	Radiation after surgery	Surgery performed	Beam radiation	Yes	Blank(s)	Blank(s)	Blank(s)	Blank(s)	Blank(s)	Systemic therapy after surgery	Blank(s)	No	No	No	No	HR+/HER2- (Luminal A)	Dead (attributable to this cancer dx)	14	Incomplete dates are available and there cannot be zero days of follow-up	Dead	One primary only	Hospital inpatient/outpatient or clinic	Married (including common law)
1186432	47 years	White	Female	2010	Malignant	8500	Poorly differentiated; Grade III	Positive histology	IV	T2	N1	M1	Blank(s)	Blank(s)	Blank(s)	Blank(s)	41	Unknown or not applicable	None; diagnosed at autopsy	No radiation and/or cancer-directed surgery	Surgery performed	None/Unknown	Yes	Blank(s)	Blank(s)	Blank(s)	Blank(s)	Blank(s)	Systemic therapy before surgery	Blank(s)	No	No	Yes	Yes	HR+/HER2- (Luminal A)	Dead (attributable to this cancer dx)	28	Complete dates are available and there are more than 0 days of survival	Dead	One primary only	Hospital inpatient/outpatient or clinic	Divorced
1186786	72 years	Other (American Indian/AK Native, Asian/Pacific Islander)	Female	2011	Malignant	8500	Moderately differentiated; Grade II	Positive histology	IV	T3	NX	M1	Blank(s)	Blank(s)	Blank(s)	Blank(s)	0	Unknown or not applicable	None; diagnosed at autopsy	No radiation and/or cancer-directed surgery	Not recommended	None/Unknown	Yes	Blank(s)	Blank(s)	Blank(s)	Blank(s)	Blank(s)	No systemic therapy and/or surgical procedures	Blank(s)	No	No	No	Yes	HR+/HER2+ (Luminal B)	Dead (attributable to this cancer dx)	19	Complete dates are available and there are more than 0 days of survival	Dead	One primary only	Hospital inpatient/outpatient or clinic	Married (including common law)
1186822	81 years	White	Female	2011	Malignant	8530	Unknown	Radiography without microscopic confirm	IV	T4d	NX	M1	Blank(s)	Blank(s)	Blank(s)	Blank(s)	0	Unknown or not applicable	None; diagnosed at autopsy	No radiation and/or cancer-directed surgery	Not recommended	None/Unknown	Yes	Blank(s)	Blank(s)	Blank(s)	Blank(s)	Blank(s)	No systemic therapy and/or surgical procedures	Blank(s)	No	No	No	Yes	Unknown	Dead (attributable to this cancer dx)	11	Complete dates are available and there are more than 0 days of survival	Dead	One primary only	Hospital inpatient/outpatient or clinic	Single (never married)
1187051	53 years	Black	Female	2010	Malignant	8520	Moderately differentiated; Grade II	Positive histology	IV	TX	N0	M1	Blank(s)	Blank(s)	Blank(s)	Blank(s)	0	Unknown or not applicable	None; diagnosed at autopsy	No radiation and/or cancer-directed surgery	Not recommended	None/Unknown	Yes	Blank(s)	Blank(s)	Blank(s)	Blank(s)	Blank(s)	No systemic therapy and/or surgical procedures	Blank(s)	No	No	Yes	No	HR+/HER2- (Luminal A)	Dead (attributable to this cancer dx)	2	Complete dates are available and there are more than 0 days of survival	Dead	One primary only	Hospital inpatient/outpatient or clinic	Married (including common law)
1187112	53 years	White	Female	2010	Malignant	8500	Poorly differentiated; Grade III	Positive histology	IV	T2	N1	M1	Blank(s)	Blank(s)	Blank(s)	Blank(s)	0	Unknown or not applicable	None; diagnosed at autopsy	No radiation and/or cancer-directed surgery	Not recommended	Beam radiation	Yes	Blank(s)	Blank(s)	Blank(s)	Blank(s)	Blank(s)	No systemic therapy and/or surgical procedures	Blank(s)	Yes	No	Yes	No	HR+/HER2+ (Luminal B)	Dead (attributable to this cancer dx)	15	Complete dates are available and there are more than 0 days of survival	Dead	One primary only	Hospital inpatient/outpatient or clinic	Separated
1187243	58 years	White	Female	2011	Malignant	8523	Poorly differentiated; Grade III	Positive histology	IV	T4b	N2a	M1	Blank(s)	Blank(s)	Blank(s)	Blank(s)	51	Unknown or not applicable	None; diagnosed at autopsy	No radiation and/or cancer-directed surgery	Surgery performed	None/Unknown	No/Unknown	Blank(s)	Blank(s)	Blank(s)	Blank(s)	Blank(s)	Systemic therapy both before and after surgery	Blank(s)	Yes	No	No	No	HR+/HER2- (Luminal A)	Dead (attributable to this cancer dx)	63	Complete dates are available and there are more than 0 days of survival	Dead	1st of 2 or more primaries	Hospital inpatient/outpatient or clinic	Single (never married)
1187257	42 years	White	Female	2011	Malignant	8500	Poorly differentiated; Grade III	Positive histology	IV	T3	N3a	M1	Blank(s)	Blank(s)	Blank(s)	Blank(s)	44	Unknown or not applicable	None; diagnosed at autopsy	No radiation and/or cancer-directed surgery	Surgery performed	None/Unknown	Yes	Blank(s)	Blank(s)	Blank(s)	Blank(s)	Blank(s)	Systemic therapy after surgery	Blank(s)	No	No	Yes	No	HR+/HER2- (Luminal A)	Dead (missing/unknown COD)	24	Complete dates are available and there are more than 0 days of survival	Dead	One primary only	Hospital inpatient/outpatient or clinic	Married (including common law)
1187273	54 years	Black	Female	2011	Malignant	8140	Poorly differentiated; Grade III	Positive exfoliative cytology, no positive histology	IV	T4a	N0	M1	Blank(s)	Blank(s)	Blank(s)	Blank(s)	0	Unknown or not applicable	None; diagnosed at autopsy	No radiation and/or cancer-directed surgery	Not recommended	None/Unknown	Yes	Blank(s)	Blank(s)	Blank(s)	Blank(s)	Blank(s)	Systemic therapy after surgery	Blank(s)	Yes	No	No	No	HR+/HER2- (Luminal A)	Alive or dead of other cause	4	Complete dates are available and there are more than 0 days of survival	Dead	One primary only	Hospital inpatient/outpatient or clinic	Widowed
1187328	65 years	Other (American Indian/AK Native, Asian/Pacific Islander)	Female	2011	Malignant	8140	Unknown	Positive histology	IV	TX	NX	M1	Blank(s)	Blank(s)	Blank(s)	Blank(s)	0	Unknown or not applicable	None; diagnosed at autopsy	No radiation and/or cancer-directed surgery	Not recommended	Beam radiation	No/Unknown	Blank(s)	Blank(s)	Blank(s)	Blank(s)	Blank(s)	No systemic therapy and/or surgical procedures	Blank(s)	Yes	No	Yes	Unknown	Unknown	Alive or dead of other cause	95	Complete dates are available and there are more than 0 days of survival	Alive	One primary only	Hospital inpatient/outpatient or clinic	Married (including common law)
1187339	30 years	White	Female	2011	Malignant	8500	Moderately differentiated; Grade II	Positive histology	IV	T1c	N1	M1	Blank(s)	Blank(s)	Blank(s)	Blank(s)	22	Unknown or not applicable	None; diagnosed at autopsy	Radiation after surgery	Surgery performed	Beam radiation	Yes	Blank(s)	Blank(s)	Blank(s)	Blank(s)	Blank(s)	Systemic therapy both before and after surgery	Blank(s)	No	No	No	No	HR-/HER2+ (HER2 enriched)	Alive or dead of other cause	95	Complete dates are available and there are more than 0 days of survival	Alive	One primary only	Hospital inpatient/outpatient or clinic	Unknown
1187506	53 years	White	Female	2011	Malignant	8522	Unknown	Positive histology	IV	T4d	N3NOS	M1	Blank(s)	Blank(s)	Blank(s)	Blank(s)	0	Unknown or not applicable	None; diagnosed at autopsy	No radiation and/or cancer-directed surgery	Not recommended	None/Unknown	Yes	Blank(s)	Blank(s)	Blank(s)	Blank(s)	Blank(s)	No systemic therapy and/or surgical procedures	Blank(s)	Yes	No	No	No	HR-/HER2+ (HER2 enriched)	Dead (attributable to this cancer dx)	13	Complete dates are available and there are more than 0 days of survival	Dead	One primary only	Hospital inpatient/outpatient or clinic	Divorced
1187569	47 years	White	Female	2011	Malignant	8500	Moderately differentiated; Grade II	Positive histology	IV	T2	N2a	M1	Blank(s)	Blank(s)	Blank(s)	Blank(s)	0	Unknown or not applicable	None; diagnosed at autopsy	No radiation and/or cancer-directed surgery	Not recommended	None/Unknown	Yes	Blank(s)	Blank(s)	Blank(s)	Blank(s)	Blank(s)	No systemic therapy and/or surgical procedures	Blank(s)	No	No	Yes	No	HR+/HER2- (Luminal A)	Dead (attributable to this cancer dx)	1	Complete dates are available and there are more than 0 days of survival	Dead	One primary only	Hospital inpatient/outpatient or clinic	Single (never married)
1187599	80 years	White	Female	2011	Malignant	8520	Moderately differentiated; Grade II	Positive histology	IV	T4b	N0	M1	Blank(s)	Blank(s)	Blank(s)	Blank(s)	0	Unknown or not applicable	None; diagnosed at autopsy	No radiation and/or cancer-directed surgery	Not recommended	None/Unknown	No/Unknown	Blank(s)	Blank(s)	Blank(s)	Blank(s)	Blank(s)	No systemic therapy and/or surgical procedures	Blank(s)	Yes	No	No	No	HR+/HER2- (Luminal A)	Dead (attributable to this cancer dx)	2	Complete dates are available and there are more than 0 days of survival	Dead	1st of 2 or more primaries	Hospital inpatient/outpatient or clinic	Widowed
1187599	80 years	White	Female	2011	Malignant	8520	Well differentiated; Grade I	Positive histology	IV	T2	N0	M1	Blank(s)	Blank(s)	Blank(s)	Blank(s)	0	Unknown or not applicable	None; diagnosed at autopsy	No radiation and/or cancer-directed surgery	Not recommended	None/Unknown	No/Unknown	Blank(s)	Blank(s)	Blank(s)	Blank(s)	Blank(s)	No systemic therapy and/or surgical procedures	Blank(s)	Yes	No	No	No	HR+/HER2- (Luminal A)	Dead (attributable to this cancer dx)	2	Complete dates are available and there are more than 0 days of survival	Dead	2nd of 2 or more primaries	Hospital inpatient/outpatient or clinic	Widowed
1187758	64 years	White	Female	2010	Malignant	8500	Moderately differentiated; Grade II	Positive histology	IV	T1c	N0(i-)	M1	Blank(s)	Blank(s)	Blank(s)	Blank(s)	22	Unknown or not applicable	None; diagnosed at autopsy	Radiation after surgery	Surgery performed	Beam radiation	Yes	Blank(s)	Blank(s)	Blank(s)	Blank(s)	Blank(s)	Systemic therapy after surgery	Blank(s)	Yes	No	No	No	HR+/HER2- (Luminal A)	Alive or dead of other cause	20	Complete dates are available and there are more than 0 days of survival	Dead	1st of 2 or more primaries	Hospital inpatient/outpatient or clinic	Married (including common law)
1187974	84 years	White	Female	2011	Malignant	8500	Poorly differentiated; Grade III	Positive histology	IV	T2	N1	M1	Blank(s)	Blank(s)	Blank(s)	Blank(s)	0	Unknown or not applicable	None; diagnosed at autopsy	No radiation and/or cancer-directed surgery	Not recommended	Beam radiation	No/Unknown	Blank(s)	Blank(s)	Blank(s)	Blank(s)	Blank(s)	No systemic therapy and/or surgical procedures	Blank(s)	Yes	Yes	No	No	HR+/HER2- (Luminal A)	Dead (attributable to this cancer dx)	6	Complete dates are available and there are more than 0 days of survival	Dead	One primary only	Hospital inpatient/outpatient or clinic	Unknown
1188528	59 years	White	Female	2010	Malignant	8522	Moderately differentiated; Grade II	Positive histology	IV	TX	N1	M1	Blank(s)	Blank(s)	Blank(s)	Blank(s)	0	Unknown or not applicable	None; diagnosed at autopsy	No radiation and/or cancer-directed surgery	Not recommended	None/Unknown	Yes	Blank(s)	Blank(s)	Blank(s)	Blank(s)	Blank(s)	No systemic therapy and/or surgical procedures	Blank(s)	Yes	No	No	No	HR+/HER2- (Luminal A)	Dead (attributable to this cancer dx)	30	Complete dates are available and there are more than 0 days of survival	Dead	One primary only	Hospital inpatient/outpatient or clinic	Married (including common law)
1188952	67 years	White	Female	2010	Malignant	8500	Unknown	Positive histology	IV	T2	N0	M1	Blank(s)	Blank(s)	Blank(s)	Blank(s)	0	Unknown or not applicable	None; diagnosed at autopsy	No radiation and/or cancer-directed surgery	Not recommended	None/Unknown	Yes	Blank(s)	Blank(s)	Blank(s)	Blank(s)	Blank(s)	No systemic therapy and/or surgical procedures	Blank(s)	Yes	No	Yes	No	HR+/HER2- (Luminal A)	Dead (attributable to this cancer dx)	1	Complete dates are available and there are more than 0 days of survival	Dead	One primary only	Hospital inpatient/outpatient or clinic	Single (never married)
1189131	68 years	White	Female	2011	Malignant	8500	Well differentiated; Grade I	Positive histology	IV	TX	NX	M1	Blank(s)	Blank(s)	Blank(s)	Blank(s)	0	Unknown or not applicable	None; diagnosed at autopsy	No radiation and/or cancer-directed surgery	Not recommended	None/Unknown	No/Unknown	Blank(s)	Blank(s)	Blank(s)	Blank(s)	Blank(s)	No systemic therapy and/or surgical procedures	Blank(s)	No	No	No	No	Unknown	Dead (attributable to this cancer dx)	1	Complete dates are available and there are more than 0 days of survival	Dead	One primary only	Hospital inpatient/outpatient or clinic	Unknown
1189362	79 years	White	Female	2010	Malignant	8500	Poorly differentiated; Grade III	Positive histology	IV	T2	N0	M1	Blank(s)	Blank(s)	Blank(s)	Blank(s)	0	Unknown or not applicable	None; diagnosed at autopsy	No radiation and/or cancer-directed surgery	Not recommended	None/Unknown	Yes	Blank(s)	Blank(s)	Blank(s)	Blank(s)	Blank(s)	No systemic therapy and/or surgical procedures	Blank(s)	No	No	Yes	Yes	HR+/HER2- (Luminal A)	Alive or dead of other cause	33	Complete dates are available and there are more than 0 days of survival	Dead	One primary only	Hospital inpatient/outpatient or clinic	Single (never married)
1190202	58 years	White	Female	2010	Malignant	8500	Poorly differentiated; Grade III	Positive histology	IV	T3	N3a	M1	Blank(s)	Blank(s)	Blank(s)	Blank(s)	51	Unknown or not applicable	None; diagnosed at autopsy	Radiation after surgery	Surgery performed	Beam radiation	Yes	Blank(s)	Blank(s)	Blank(s)	Blank(s)	Blank(s)	Systemic therapy after surgery	Blank(s)	No	No	No	Yes	HR-/HER2- (Triple Negative)	Dead (attributable to this cancer dx)	5	Complete dates are available and there are more than 0 days of survival	Dead	One primary only	Hospital inpatient/outpatient or clinic	Married (including common law)
1190942	72 years	White	Female	2011	Malignant	8520	Moderately differentiated; Grade II	Positive histology	IV	TX	NX	M1	Blank(s)	Blank(s)	Blank(s)	Blank(s)	0	Unknown or not applicable	None; diagnosed at autopsy	No radiation and/or cancer-directed surgery	Not recommended	Beam radiation	Yes	Blank(s)	Blank(s)	Blank(s)	Blank(s)	Blank(s)	No systemic therapy and/or surgical procedures	Blank(s)	Yes	No	Yes	No	HR+/HER2- (Luminal A)	Dead (attributable to this cancer dx)	21	Complete dates are available and there are more than 0 days of survival	Dead	One primary only	Hospital inpatient/outpatient or clinic	Divorced
1191025	55 years	Other (American Indian/AK Native, Asian/Pacific Islander)	Female	2011	Malignant	8500	Undifferentiated; anaplastic; Grade IV	Positive histology	IV	T1c	N3a	M1	Blank(s)	Blank(s)	Blank(s)	Blank(s)	20	Unknown or not applicable	None; diagnosed at autopsy	Radiation after surgery	Surgery performed	Beam radiation	Yes	Blank(s)	Blank(s)	Blank(s)	Blank(s)	Blank(s)	Systemic therapy after surgery	Blank(s)	No	No	No	No	HR+/HER2+ (Luminal B)	Dead (attributable to this cancer dx)	39	Complete dates are available and there are more than 0 days of survival	Dead	One primary only	Hospital inpatient/outpatient or clinic	Married (including common law)
1191290	77 years	White	Female	2010	Malignant	8010	Poorly differentiated; Grade III	Positive histology	IV	T4c	N1	M1	Blank(s)	Blank(s)	Blank(s)	Blank(s)	0	Unknown or not applicable	None; diagnosed at autopsy	No radiation and/or cancer-directed surgery	Not recommended	None/Unknown	No/Unknown	Blank(s)	Blank(s)	Blank(s)	Blank(s)	Blank(s)	No systemic therapy and/or surgical procedures	Blank(s)	Yes	Yes	No	No	Unknown	Dead (attributable to this cancer dx)	3	Complete dates are available and there are more than 0 days of survival	Dead	One primary only	Hospital inpatient/outpatient or clinic	Single (never married)
1191396	46 years	Other (American Indian/AK Native, Asian/Pacific Islander)	Female	2011	Malignant	8500	Moderately differentiated; Grade II	Positive histology	IV	T3	N1	M1	Blank(s)	Blank(s)	Blank(s)	Blank(s)	40	Unknown or not applicable	None; diagnosed at autopsy	Radiation after surgery	Surgery performed	Beam radiation	Yes	Blank(s)	Blank(s)	Blank(s)	Blank(s)	Blank(s)	Systemic therapy both before and after surgery	Blank(s)	No	No	No	No	HR+/HER2+ (Luminal B)	Dead (attributable to this cancer dx)	46	Complete dates are available and there are more than 0 days of survival	Dead	One primary only	Hospital inpatient/outpatient or clinic	Single (never married)
1191608	41 years	Other (American Indian/AK Native, Asian/Pacific Islander)	Female	2010	Malignant	8500	Poorly differentiated; Grade III	Positive histology	IV	T1c	N1	M1	Blank(s)	Blank(s)	Blank(s)	Blank(s)	52	Unknown or not applicable	None; diagnosed at autopsy	Radiation after surgery	Surgery performed	Beam radiation	Yes	Blank(s)	Blank(s)	Blank(s)	Blank(s)	Blank(s)	Systemic therapy both before and after surgery	Blank(s)	Yes	No	No	No	HR+/HER2- (Luminal A)	Dead (attributable to this cancer dx)	54	Complete dates are available and there are more than 0 days of survival	Dead	One primary only	Hospital inpatient/outpatient or clinic	Unknown
1191623	59 years	Other (American Indian/AK Native, Asian/Pacific Islander)	Female	2015	Malignant	8140	Unknown	Positive histology	IV	TX	NX	M1	Blank(s)	Blank(s)	Blank(s)	Blank(s)	0	Unknown or not applicable	None; diagnosed at autopsy	No radiation and/or cancer-directed surgery	Not recommended	Beam radiation	No/Unknown	Blank(s)	Blank(s)	Blank(s)	Blank(s)	Blank(s)	No systemic therapy and/or surgical procedures	Blank(s)	Yes	No	No	No	HR+/HER2- (Luminal A)	Alive or dead of other cause	41	Complete dates are available and there are more than 0 days of survival	Alive	2nd of 2 or more primaries	Hospital inpatient/outpatient or clinic	Married (including common law)
1191652	39 years	Black	Female	2011	Malignant	8520	Moderately differentiated; Grade II	Positive histology	IV	T2	N1	M1	Blank(s)	Blank(s)	Blank(s)	Blank(s)	0	Unknown or not applicable	None; diagnosed at autopsy	No radiation and/or cancer-directed surgery	Not recommended	None/Unknown	Yes	Blank(s)	Blank(s)	Blank(s)	Blank(s)	Blank(s)	Systemic therapy after surgery	Blank(s)	No	No	Yes	Yes	HR+/HER2- (Luminal A)	Dead (attributable to this cancer dx)	50	Complete dates are available and there are more than 0 days of survival	Dead	One primary only	Hospital inpatient/outpatient or clinic	Unknown
1191883	45 years	Black	Female	2016	Malignant	8000	Unknown	Radiography without microscopic confirm	Blank(s)	Blank(s)	Blank(s)	Blank(s)	4	c2	c2	c1	0	Unknown or not applicable	None; diagnosed at autopsy	No radiation and/or cancer-directed surgery	Not recommended	None/Unknown	No/Unknown	Blank(s)	Blank(s)	Blank(s)	Blank(s)	Blank(s)	No systemic therapy and/or surgical procedures	Blank(s)	No	No	Yes	No	Unknown	Dead (attributable to this cancer dx)	5	Complete dates are available and there are more than 0 days of survival	Dead	2nd of 2 or more primaries	Hospital inpatient/outpatient or clinic	Single (never married)
1191908	59 years	White	Female	2011	Malignant	8500	Moderately differentiated; Grade II	Positive histology	IV	T4b	N1	M1	Blank(s)	Blank(s)	Blank(s)	Blank(s)	0	Unknown or not applicable	None; diagnosed at autopsy	No radiation and/or cancer-directed surgery	Not recommended	None/Unknown	Yes	Blank(s)	Blank(s)	Blank(s)	Blank(s)	Blank(s)	No systemic therapy and/or surgical procedures	Blank(s)	No	No	No	Yes	HR+/HER2- (Luminal A)	Alive or dead of other cause	92	Complete dates are available and there are more than 0 days of survival	Alive	One primary only	Hospital inpatient/outpatient or clinic	Single (never married)
1192215	69 years	Black	Female	2011	Malignant	8500	Moderately differentiated; Grade II	Positive histology	IV	T1c	N1a	M1	Blank(s)	Blank(s)	Blank(s)	Blank(s)	22	Unknown or not applicable	None; diagnosed at autopsy	Radiation after surgery	Surgery performed	Beam radiation	No/Unknown	Blank(s)	Blank(s)	Blank(s)	Blank(s)	Blank(s)	Systemic therapy after surgery	Blank(s)	Yes	No	No	No	Unknown	Alive or dead of other cause	52	Complete dates are available and there are more than 0 days of survival	Dead	One primary only	Hospital inpatient/outpatient or clinic	Divorced
1192520	49 years	Other (American Indian/AK Native, Asian/Pacific Islander)	Female	2011	Malignant	8500	Poorly differentiated; Grade III	Positive histology	IV	T1c	N2a	M1	Blank(s)	Blank(s)	Blank(s)	Blank(s)	22	Unknown or not applicable	None; diagnosed at autopsy	No radiation and/or cancer-directed surgery	Surgery performed	None/Unknown	Yes	Blank(s)	Blank(s)	Blank(s)	Blank(s)	Blank(s)	Systemic therapy after surgery	Blank(s)	Yes	No	No	No	HR-/HER2+ (HER2 enriched)	Alive or dead of other cause	84	Complete dates are available and there are more than 0 days of survival	Alive	One primary only	Hospital inpatient/outpatient or clinic	Married (including common law)
1193319	53 years	Other (American Indian/AK Native, Asian/Pacific Islander)	Female	2017	Malignant	8500	Well differentiated; Grade I	Positive histology	Blank(s)	Blank(s)	Blank(s)	Blank(s)	4	c1C	c1	c1	0	Unknown or not applicable	None; diagnosed at autopsy	No radiation and/or cancer-directed surgery	Not recommended	Beam radiation	No/Unknown	Blank(s)	Blank(s)	Blank(s)	Blank(s)	Blank(s)	No systemic therapy and/or surgical procedures	Blank(s)	Yes	No	No	No	HR+/HER2- (Luminal A)	Alive or dead of other cause	20	Complete dates are available and there are more than 0 days of survival	Alive	2nd of 2 or more primaries	Hospital inpatient/outpatient or clinic	Divorced
1193398	40 years	White	Female	2011	Malignant	8500	Poorly differentiated; Grade III	Positive histology	IV	T2	N2b	M1	Blank(s)	Blank(s)	Blank(s)	Blank(s)	20	Unknown or not applicable	None; diagnosed at autopsy	Radiation after surgery	Surgery performed	Beam radiation	Yes	Blank(s)	Blank(s)	Blank(s)	Blank(s)	Blank(s)	Systemic therapy after surgery	Blank(s)	Yes	No	No	No	Unknown	Dead (attributable to this cancer dx)	26	Complete dates are available and there are more than 0 days of survival	Dead	2nd of 2 or more primaries	Hospital inpatient/outpatient or clinic	Married (including common law)
1193678	61 years	White	Female	2011	Malignant	8140	Unknown	Positive exfoliative cytology, no positive histology	IV	T2	N3b	M1	Blank(s)	Blank(s)	Blank(s)	Blank(s)	0	Unknown or not applicable	None; diagnosed at autopsy	Radiation after surgery	Not recommended	Beam radiation	No/Unknown	Blank(s)	Blank(s)	Blank(s)	Blank(s)	Blank(s)	Systemic therapy after surgery	Blank(s)	Yes	No	No	No	HR+/HER2- (Luminal A)	Dead (attributable to this cancer dx)	62	Complete dates are available and there are more than 0 days of survival	Dead	One primary only	Hospital inpatient/outpatient or clinic	Single (never married)
1193711	59 years	White	Female	2010	Malignant	8500	Poorly differentiated; Grade III	Positive histology	IV	T4d	NX	M1	Blank(s)	Blank(s)	Blank(s)	Blank(s)	41	Unknown or not applicable	None; diagnosed at autopsy	Radiation prior to surgery	Surgery performed	Beam radiation	Yes	Blank(s)	Blank(s)	Blank(s)	Blank(s)	Blank(s)	Systemic therapy before surgery	Blank(s)	Yes	No	No	Yes	HR+/HER2- (Luminal A)	Alive or dead of other cause	53	Complete dates are available and there are more than 0 days of survival	Dead	1st of 2 or more primaries	Hospital inpatient/outpatient or clinic	Single (never married)
1194566	39 years	White	Female	2011	Malignant	8500	Poorly differentiated; Grade III	Positive histology	IV	T2	N2a	M1	Blank(s)	Blank(s)	Blank(s)	Blank(s)	52	Unknown or not applicable	None; diagnosed at autopsy	Radiation after surgery	Surgery performed	Beam radiation	Yes	Blank(s)	Blank(s)	Blank(s)	Blank(s)	Blank(s)	Systemic therapy after surgery	Blank(s)	Yes	No	No	No	HR-/HER2+ (HER2 enriched)	Alive or dead of other cause	93	Complete dates are available and there are more than 0 days of survival	Alive	One primary only	Hospital inpatient/outpatient or clinic	Married (including common law)
1194695	50 years	Other (American Indian/AK Native, Asian/Pacific Islander)	Female	2011	Malignant	8575	Poorly differentiated; Grade III	Positive histology	IV	T4b	N3a	M1	Blank(s)	Blank(s)	Blank(s)	Blank(s)	30	Unknown or not applicable	None; diagnosed at autopsy	No radiation and/or cancer-directed surgery	Surgery performed	None/Unknown	Yes	Blank(s)	Blank(s)	Blank(s)	Blank(s)	Blank(s)	Systemic therapy before surgery	Blank(s)	No	No	No	Yes	HR-/HER2- (Triple Negative)	Dead (attributable to this cancer dx)	17	Complete dates are available and there are more than 0 days of survival	Dead	One primary only	Hospital inpatient/outpatient or clinic	Separated
1194766	69 years	White	Female	2011	Malignant	8520	Moderately differentiated; Grade II	Positive histology	IV	T3	N3a	M1	Blank(s)	Blank(s)	Blank(s)	Blank(s)	41	Unknown or not applicable	None; diagnosed at autopsy	Radiation after surgery	Surgery performed	Beam radiation	No/Unknown	Blank(s)	Blank(s)	Blank(s)	Blank(s)	Blank(s)	Systemic therapy after surgery	Blank(s)	Yes	No	No	No	HR+/HER2- (Luminal A)	Dead (attributable to this cancer dx)	51	Complete dates are available and there are more than 0 days of survival	Dead	One primary only	Hospital inpatient/outpatient or clinic	Married (including common law)
1195095	50 years	White	Female	2011	Malignant	8522	Well differentiated; Grade I	Positive histology	IV	T1c	N1	M1	Blank(s)	Blank(s)	Blank(s)	Blank(s)	0	Unknown or not applicable	None; diagnosed at autopsy	No radiation and/or cancer-directed surgery	Not recommended	None/Unknown	Yes	Blank(s)	Blank(s)	Blank(s)	Blank(s)	Blank(s)	No systemic therapy and/or surgical procedures	Blank(s)	Yes	No	Yes	No	HR+/HER2- (Luminal A)	Dead (attributable to this cancer dx)	45	Complete dates are available and there are more than 0 days of survival	Dead	One primary only	Hospital inpatient/outpatient or clinic	Married (including common law)
1195803	52 years	White	Female	2010	Malignant	8140	Unknown	Positive histology	IV	T2	N3b	M1	Blank(s)	Blank(s)	Blank(s)	Blank(s)	22	Unknown or not applicable	None; diagnosed at autopsy	Radiation after surgery	Surgery performed	Beam radiation	Yes	Blank(s)	Blank(s)	Blank(s)	Blank(s)	Blank(s)	Systemic therapy before surgery	Blank(s)	No	No	Yes	No	HR+/HER2+ (Luminal B)	Alive or dead of other cause	101	Complete dates are available and there are more than 0 days of survival	Alive	One primary only	Hospital inpatient/outpatient or clinic	Married (including common law)
1195940	77 years	Black	Female	2011	Malignant	8500	Poorly differentiated; Grade III	Positive histology	IV	T3	N1a	M1	Blank(s)	Blank(s)	Blank(s)	Blank(s)	22	Unknown or not applicable	None; diagnosed at autopsy	Radiation after surgery	Surgery performed	Beam radiation	Yes	Blank(s)	Blank(s)	Blank(s)	Blank(s)	Blank(s)	Systemic therapy after surgery	Blank(s)	No	No	No	Yes	HR-/HER2- (Triple Negative)	Dead (attributable to this cancer dx)	37	Complete dates are available and there are more than 0 days of survival	Dead	One primary only	Hospital inpatient/outpatient or clinic	Widowed
1196305	58 years	Other (American Indian/AK Native, Asian/Pacific Islander)	Female	2011	Malignant	8520	Well differentiated; Grade I	Positive histology	IV	TX	NX	M1	Blank(s)	Blank(s)	Blank(s)	Blank(s)	0	Unknown or not applicable	None; diagnosed at autopsy	No radiation and/or cancer-directed surgery	Not recommended	None/Unknown	Yes	Blank(s)	Blank(s)	Blank(s)	Blank(s)	Blank(s)	No systemic therapy and/or surgical procedures	Blank(s)	Yes	No	Yes	Yes	HR+/HER2- (Luminal A)	Dead (missing/unknown COD)	36	Complete dates are available and there are more than 0 days of survival	Dead	One primary only	Hospital inpatient/outpatient or clinic	Single (never married)
1196685	72 years	White	Female	2010	Malignant	8500	Poorly differentiated; Grade III	Positive histology	IV	T4b	N1NOS	M1	Blank(s)	Blank(s)	Blank(s)	Blank(s)	41	Unknown or not applicable	None; diagnosed at autopsy	Radiation after surgery	Surgery performed	Beam radiation	Yes	Blank(s)	Blank(s)	Blank(s)	Blank(s)	Blank(s)	Systemic therapy after surgery	Blank(s)	No	No	No	No	HR+/HER2- (Luminal A)	Dead (attributable to this cancer dx)	56	Complete dates are available and there are more than 0 days of survival	Dead	1st of 2 or more primaries	Hospital inpatient/outpatient or clinic	Married (including common law)
1196688	55 years	White	Female	2010	Malignant	8500	Moderately differentiated; Grade II	Positive histology	IV	T4c	N3c	M1	Blank(s)	Blank(s)	Blank(s)	Blank(s)	0	Unknown or not applicable	None; diagnosed at autopsy	No radiation and/or cancer-directed surgery	Not recommended	Beam radiation	No/Unknown	Blank(s)	Blank(s)	Blank(s)	Blank(s)	Blank(s)	No systemic therapy and/or surgical procedures	Blank(s)	Yes	Yes	Yes	No	HR+/HER2- (Luminal A)	Dead (attributable to this cancer dx)	23	Complete dates are available and there are more than 0 days of survival	Dead	One primary only	Hospital inpatient/outpatient or clinic	Married (including common law)
1196836	64 years	White	Female	2011	Malignant	8000	Unknown	Clinical diagnosis only	IV	T3	N0	M1	Blank(s)	Blank(s)	Blank(s)	Blank(s)	0	Unknown or not applicable	None; diagnosed at autopsy	No radiation and/or cancer-directed surgery	Not recommended	None/Unknown	No/Unknown	Blank(s)	Blank(s)	Blank(s)	Blank(s)	Blank(s)	No systemic therapy and/or surgical procedures	Blank(s)	No	No	No	Yes	Unknown	Dead (attributable to this cancer dx)	1	Complete dates are available and there are more than 0 days of survival	Dead	1st of 2 or more primaries	Hospital inpatient/outpatient or clinic	Divorced
1197148	38 years	Other (American Indian/AK Native, Asian/Pacific Islander)	Female	2011	Malignant	8520	Unknown	Positive histology	IV	TX	N1	M1	Blank(s)	Blank(s)	Blank(s)	Blank(s)	0	Unknown or not applicable	None; diagnosed at autopsy	No radiation and/or cancer-directed surgery	Not recommended	None/Unknown	Yes	Blank(s)	Blank(s)	Blank(s)	Blank(s)	Blank(s)	No systemic therapy and/or surgical procedures	Blank(s)	Yes	No	Yes	No	HR-/HER2- (Triple Negative)	Dead (attributable to this cancer dx)	1	Complete dates are available and there are more than 0 days of survival	Dead	One primary only	Hospital inpatient/outpatient or clinic	Married (including common law)
1197802	53 years	White	Female	2012	Malignant	8530	Poorly differentiated; Grade III	Positive histology	IV	T4d	N3NOS	M1	Blank(s)	Blank(s)	Blank(s)	Blank(s)	51	Unknown or not applicable	None; diagnosed at autopsy	Radiation after surgery	Surgery performed	Beam radiation	No/Unknown	Blank(s)	Blank(s)	Blank(s)	Blank(s)	Blank(s)	No systemic therapy and/or surgical procedures	Blank(s)	No	Yes	No	No	HR-/HER2- (Triple Negative)	Dead (attributable to this cancer dx)	4	Complete dates are available and there are more than 0 days of survival	Dead	2nd of 2 or more primaries	Hospital inpatient/outpatient or clinic	Married (including common law)
1197826	57 years	White	Female	2011	Malignant	8523	Moderately differentiated; Grade II	Positive histology	IV	T1c	N0(i-)	M1	Blank(s)	Blank(s)	Blank(s)	Blank(s)	22	Unknown or not applicable	None; diagnosed at autopsy	Radiation after surgery	Surgery performed	Beam radiation	No/Unknown	Blank(s)	Blank(s)	Blank(s)	Blank(s)	Blank(s)	Systemic therapy after surgery	Blank(s)	Yes	No	No	No	HR+/HER2- (Luminal A)	Alive or dead of other cause	91	Complete dates are available and there are more than 0 days of survival	Alive	One primary only	Hospital inpatient/outpatient or clinic	Divorced
1197852	66 years	Black	Female	2011	Malignant	8010	Poorly differentiated; Grade III	Positive histology	IV	TX	N1	M1	Blank(s)	Blank(s)	Blank(s)	Blank(s)	0	Unknown or not applicable	None; diagnosed at autopsy	No radiation and/or cancer-directed surgery	Not recommended	None/Unknown	Yes	Blank(s)	Blank(s)	Blank(s)	Blank(s)	Blank(s)	No systemic therapy and/or surgical procedures	Blank(s)	Yes	No	Yes	Yes	HR+/HER2- (Luminal A)	Dead (attributable to this cancer dx)	1	Complete dates are available and there are more than 0 days of survival	Dead	One primary only	Hospital inpatient/outpatient or clinic	Married (including common law)
1197889	37 years	Black	Female	2011	Malignant	8523	Poorly differentiated; Grade III	Positive histology	IV	T4d	N2a	M1	Blank(s)	Blank(s)	Blank(s)	Blank(s)	52	Unknown or not applicable	None; diagnosed at autopsy	No radiation and/or cancer-directed surgery	Surgery performed	None/Unknown	Yes	Blank(s)	Blank(s)	Blank(s)	Blank(s)	Blank(s)	Systemic therapy before surgery	Blank(s)	Yes	No	No	Yes	HR+/HER2- (Luminal A)	Dead (attributable to this cancer dx)	11	Complete dates are available and there are more than 0 days of survival	Dead	One primary only	Hospital inpatient/outpatient or clinic	Single (never married)
1198224	72 years	White	Female	2011	Malignant	8500	Unknown	Positive histology	IV	T2	N1	M1	Blank(s)	Blank(s)	Blank(s)	Blank(s)	0	Unknown or not applicable	None; diagnosed at autopsy	No radiation and/or cancer-directed surgery	Not recommended	None/Unknown	No/Unknown	Blank(s)	Blank(s)	Blank(s)	Blank(s)	Blank(s)	Systemic therapy after surgery	Blank(s)	Yes	No	No	Yes	HR+/HER2- (Luminal A)	Dead (attributable to this cancer dx)	47	Complete dates are available and there are more than 0 days of survival	Dead	One primary only	Hospital inpatient/outpatient or clinic	Married (including common law)
1198379	47 years	White	Female	2011	Malignant	8010	Poorly differentiated; Grade III	Positive histology	IV	T4d	N3NOS	M1	Blank(s)	Blank(s)	Blank(s)	Blank(s)	0	Unknown or not applicable	None; diagnosed at autopsy	No radiation and/or cancer-directed surgery	Not recommended	Beam radiation	Yes	Blank(s)	Blank(s)	Blank(s)	Blank(s)	Blank(s)	No systemic therapy and/or surgical procedures	Blank(s)	Yes	Yes	Yes	Yes	HR+/HER2+ (Luminal B)	Dead (attributable to this cancer dx)	2	Complete dates are available and there are more than 0 days of survival	Dead	1st of 2 or more primaries	Hospital inpatient/outpatient or clinic	Married (including common law)
1198379	47 years	White	Female	2011	Malignant	8010	Poorly differentiated; Grade III	Positive histology	IV	T4b	N1	M1	Blank(s)	Blank(s)	Blank(s)	Blank(s)	0	Unknown or not applicable	None; diagnosed at autopsy	No radiation and/or cancer-directed surgery	Not recommended	Beam radiation	Yes	Blank(s)	Blank(s)	Blank(s)	Blank(s)	Blank(s)	No systemic therapy and/or surgical procedures	Blank(s)	Yes	Yes	No	Yes	HR+/HER2+ (Luminal B)	Dead (attributable to this cancer dx)	2	Complete dates are available and there are more than 0 days of survival	Dead	2nd of 2 or more primaries	Hospital inpatient/outpatient or clinic	Married (including common law)
1198564	55 years	White	Female	2010	Malignant	8507	Poorly differentiated; Grade III	Positive histology	IV	T2	N2a	M1	Blank(s)	Blank(s)	Blank(s)	Blank(s)	0	Unknown or not applicable	None; diagnosed at autopsy	No radiation and/or cancer-directed surgery	Not recommended	Beam radiation	No/Unknown	Blank(s)	Blank(s)	Blank(s)	Blank(s)	Blank(s)	No systemic therapy and/or surgical procedures	Blank(s)	Yes	No	No	No	HR+/HER2+ (Luminal B)	Dead (attributable to this cancer dx)	25	Complete dates are available and there are more than 0 days of survival	Dead	One primary only	Hospital inpatient/outpatient or clinic	Single (never married)
1199149	78 years	White	Female	2011	Malignant	8010	Poorly differentiated; Grade III	Positive histology	IV	T4d	N3c	M1	Blank(s)	Blank(s)	Blank(s)	Blank(s)	0	Unknown or not applicable	None; diagnosed at autopsy	No radiation and/or cancer-directed surgery	Not recommended	Beam radiation	Yes	Blank(s)	Blank(s)	Blank(s)	Blank(s)	Blank(s)	No systemic therapy and/or surgical procedures	Blank(s)	Yes	No	Yes	Yes	HR-/HER2+ (HER2 enriched)	Dead (attributable to this cancer dx)	2	Complete dates are available and there are more than 0 days of survival	Dead	One primary only	Hospital inpatient/outpatient or clinic	Divorced
1199410	31 years	Black	Female	2011	Malignant	8500	Poorly differentiated; Grade III	Positive histology	IV	T2	N1a	M1	Blank(s)	Blank(s)	Blank(s)	Blank(s)	51	Unknown or not applicable	None; diagnosed at autopsy	No radiation and/or cancer-directed surgery	Surgery performed	None/Unknown	Yes	Blank(s)	Blank(s)	Blank(s)	Blank(s)	Blank(s)	Systemic therapy before surgery	Blank(s)	No	No	No	Yes	HR+/HER2- (Luminal A)	Alive or dead of other cause	94	Complete dates are available and there are more than 0 days of survival	Alive	1st of 2 or more primaries	Hospital inpatient/outpatient or clinic	Single (never married)
1199467	57 years	White	Female	2010	Malignant	8010	Unknown	Positive histology	IV	TX	N1	M1	Blank(s)	Blank(s)	Blank(s)	Blank(s)	0	Unknown or not applicable	None; diagnosed at autopsy	No radiation and/or cancer-directed surgery	Not recommended	None/Unknown	Yes	Blank(s)	Blank(s)	Blank(s)	Blank(s)	Blank(s)	Systemic therapy both before and after surgery	Blank(s)	Yes	No	No	No	HR+/HER2+ (Luminal B)	Dead (attributable to this cancer dx)	37	Complete dates are available and there are more than 0 days of survival	Dead	One primary only	Hospital inpatient/outpatient or clinic	Married (including common law)
1199486	55 years	White	Female	2010	Malignant	8500	Poorly differentiated; Grade III	Positive histology	IV	T2	N0	M1	Blank(s)	Blank(s)	Blank(s)	Blank(s)	41	Unknown or not applicable	None; diagnosed at autopsy	No radiation and/or cancer-directed surgery	Surgery performed	None/Unknown	No/Unknown	Blank(s)	Blank(s)	Blank(s)	Blank(s)	Blank(s)	Systemic therapy both before and after surgery	Blank(s)	Yes	No	No	No	HR+/HER2- (Luminal A)	Dead (attributable to this cancer dx)	89	Complete dates are available and there are more than 0 days of survival	Dead	One primary only	Hospital inpatient/outpatient or clinic	Married (including common law)
1200006	63 years	White	Female	2011	Malignant	8500	Poorly differentiated; Grade III	Positive histology	IV	T4b	N3a	M1	Blank(s)	Blank(s)	Blank(s)	Blank(s)	22	Unknown or not applicable	None; diagnosed at autopsy	Radiation after surgery	Surgery performed	Beam radiation	Yes	Blank(s)	Blank(s)	Blank(s)	Blank(s)	Blank(s)	Systemic therapy before surgery	Blank(s)	No	No	No	No	HR-/HER2- (Triple Negative)	Dead (attributable to this cancer dx)	16	Complete dates are available and there are more than 0 days of survival	Dead	One primary only	Hospital inpatient/outpatient or clinic	Divorced
1200017	62 years	White	Female	2011	Malignant	8500	Poorly differentiated; Grade III	Positive histology	IV	TX	N2a	M1	Blank(s)	Blank(s)	Blank(s)	Blank(s)	0	Unknown or not applicable	None; diagnosed at autopsy	No radiation and/or cancer-directed surgery	Not recommended	Beam radiation	Yes	Blank(s)	Blank(s)	Blank(s)	Blank(s)	Blank(s)	No systemic therapy and/or surgical procedures	Blank(s)	Yes	No	No	Yes	HR-/HER2- (Triple Negative)	Dead (attributable to this cancer dx)	3	Complete dates are available and there are more than 0 days of survival	Dead	One primary only	Hospital inpatient/outpatient or clinic	Married (including common law)
1200672	51 years	White	Female	2011	Malignant	8500	Poorly differentiated; Grade III	Positive histology	IV	T4d	N2a	M1	Blank(s)	Blank(s)	Blank(s)	Blank(s)	50	Unknown or not applicable	None; diagnosed at autopsy	Radiation after surgery	Surgery performed	Beam radiation	Yes	Blank(s)	Blank(s)	Blank(s)	Blank(s)	Blank(s)	Systemic therapy before surgery	Blank(s)	Yes	No	Yes	Yes	HR-/HER2+ (HER2 enriched)	Alive or dead of other cause	92	Complete dates are available and there are more than 0 days of survival	Alive	One primary only	Hospital inpatient/outpatient or clinic	Divorced
1200838	44 years	White	Female	2011	Malignant	8140	Unknown	Positive histology	IV	T3	NX	M1	Blank(s)	Blank(s)	Blank(s)	Blank(s)	0	Unknown or not applicable	None; diagnosed at autopsy	No radiation and/or cancer-directed surgery	Not recommended	None/Unknown	Yes	Blank(s)	Blank(s)	Blank(s)	Blank(s)	Blank(s)	No systemic therapy and/or surgical procedures	Blank(s)	Yes	No	No	No	HR+/HER2- (Luminal A)	Dead (attributable to this cancer dx)	57	Complete dates are available and there are more than 0 days of survival	Dead	One primary only	Hospital inpatient/outpatient or clinic	Married (including common law)
1202600	77 years	Other (American Indian/AK Native, Asian/Pacific Islander)	Female	2011	Malignant	8500	Poorly differentiated; Grade III	Positive histology	IV	T1c	N0	M1	Blank(s)	Blank(s)	Blank(s)	Blank(s)	0	Unknown or not applicable	None; diagnosed at autopsy	No radiation and/or cancer-directed surgery	Not recommended	None/Unknown	Yes	Blank(s)	Blank(s)	Blank(s)	Blank(s)	Blank(s)	No systemic therapy and/or surgical procedures	Blank(s)	Yes	No	No	No	HR-/HER2- (Triple Negative)	Dead (attributable to this cancer dx)	6	Complete dates are available and there are more than 0 days of survival	Dead	1st of 2 or more primaries	Hospital inpatient/outpatient or clinic	Married (including common law)
1203345	66 years	White	Female	2011	Malignant	8500	Poorly differentiated; Grade III	Positive histology	IV	T4b	N3b	M1	Blank(s)	Blank(s)	Blank(s)	Blank(s)	0	Unknown or not applicable	None; diagnosed at autopsy	No radiation and/or cancer-directed surgery	Not recommended	Beam radiation	Yes	Blank(s)	Blank(s)	Blank(s)	Blank(s)	Blank(s)	No systemic therapy and/or surgical procedures	Blank(s)	Yes	No	No	No	HR+/HER2- (Luminal A)	Dead (attributable to this cancer dx)	6	Complete dates are available and there are more than 0 days of survival	Dead	One primary only	Hospital inpatient/outpatient or clinic	Married (including common law)
1203738	73 years	White	Female	2011	Malignant	8522	Moderately differentiated; Grade II	Positive histology	IV	TX	N1	M1	Blank(s)	Blank(s)	Blank(s)	Blank(s)	0	Unknown or not applicable	None; diagnosed at autopsy	No radiation and/or cancer-directed surgery	Not recommended	None/Unknown	Yes	Blank(s)	Blank(s)	Blank(s)	Blank(s)	Blank(s)	No systemic therapy and/or surgical procedures	Blank(s)	Yes	No	No	No	HR+/HER2- (Luminal A)	Dead (attributable to this cancer dx)	23	Complete dates are available and there are more than 0 days of survival	Dead	One primary only	Hospital inpatient/outpatient or clinic	Unknown
1204103	62 years	Other (American Indian/AK Native, Asian/Pacific Islander)	Female	2011	Malignant	8500	Poorly differentiated; Grade III	Positive histology	IV	T2	N1a	M1	Blank(s)	Blank(s)	Blank(s)	Blank(s)	41	Unknown or not applicable	None; diagnosed at autopsy	No radiation and/or cancer-directed surgery	Surgery performed	None/Unknown	Yes	Blank(s)	Blank(s)	Blank(s)	Blank(s)	Blank(s)	Systemic therapy after surgery	Blank(s)	No	No	Yes	No	HR+/HER2+ (Luminal B)	Alive or dead of other cause	94	Complete dates are available and there are more than 0 days of survival	Alive	One primary only	Hospital inpatient/outpatient or clinic	Married (including common law)
1205085	41 years	White	Female	2011	Malignant	8522	Poorly differentiated; Grade III	Positive histology	IV	T1c	N1	M1	Blank(s)	Blank(s)	Blank(s)	Blank(s)	0	Unknown or not applicable	None; diagnosed at autopsy	No radiation and/or cancer-directed surgery	Not recommended	Beam radiation	Yes	Blank(s)	Blank(s)	Blank(s)	Blank(s)	Blank(s)	No systemic therapy and/or surgical procedures	Blank(s)	Yes	No	Yes	No	HR+/HER2- (Luminal A)	Dead (attributable to this cancer dx)	41	Complete dates are available and there are more than 0 days of survival	Dead	One primary only	Hospital inpatient/outpatient or clinic	Married (including common law)
1205459	59 years	White	Female	2011	Malignant	8522	Moderately differentiated; Grade II	Positive histology	IV	TX	N0	M1	Blank(s)	Blank(s)	Blank(s)	Blank(s)	0	Unknown or not applicable	None; diagnosed at autopsy	No radiation and/or cancer-directed surgery	Not recommended	None/Unknown	Yes	Blank(s)	Blank(s)	Blank(s)	Blank(s)	Blank(s)	No systemic therapy and/or surgical procedures	Blank(s)	Yes	No	Yes	No	HR-/HER2+ (HER2 enriched)	Dead (attributable to this cancer dx)	0	Complete dates are available and there are more than 0 days of survival	Dead	1st of 2 or more primaries	Hospital inpatient/outpatient or clinic	Unknown
1205459	59 years	White	Female	2011	Malignant	8522	Moderately differentiated; Grade II	Positive histology	IV	TX	N0	M1	Blank(s)	Blank(s)	Blank(s)	Blank(s)	0	Unknown or not applicable	None; diagnosed at autopsy	No radiation and/or cancer-directed surgery	Not recommended	None/Unknown	Yes	Blank(s)	Blank(s)	Blank(s)	Blank(s)	Blank(s)	No systemic therapy and/or surgical procedures	Blank(s)	Yes	No	Yes	No	HR-/HER2+ (HER2 enriched)	Dead (attributable to this cancer dx)	0	Complete dates are available and there are more than 0 days of survival	Dead	2nd of 2 or more primaries	Hospital inpatient/outpatient or clinic	Unknown
1205606	43 years	White	Female	2017	Malignant	8500	Moderately differentiated; Grade II	Positive histology	Blank(s)	Blank(s)	Blank(s)	Blank(s)	4	c4B	c1	c1	0	Unknown or not applicable	None; diagnosed at autopsy	No radiation and/or cancer-directed surgery	Not recommended	None/Unknown	Yes	Blank(s)	Blank(s)	Blank(s)	Blank(s)	Blank(s)	No systemic therapy and/or surgical procedures	Blank(s)	Yes	Yes	No	No	HR-/HER2+ (HER2 enriched)	Alive or dead of other cause	16	Complete dates are available and there are more than 0 days of survival	Alive	2nd of 2 or more primaries	Hospital inpatient/outpatient or clinic	Separated
1205625	50 years	Other (American Indian/AK Native, Asian/Pacific Islander)	Female	2011	Malignant	8140	Unknown	Positive exfoliative cytology, no positive histology	IV	T4c	N1	M1	Blank(s)	Blank(s)	Blank(s)	Blank(s)	0	Unknown or not applicable	None; diagnosed at autopsy	No radiation and/or cancer-directed surgery	Not recommended	None/Unknown	Yes	Blank(s)	Blank(s)	Blank(s)	Blank(s)	Blank(s)	No systemic therapy and/or surgical procedures	Blank(s)	Yes	Yes	No	No	Unknown	Dead (attributable to this cancer dx)	1	Complete dates are available and there are more than 0 days of survival	Dead	One primary only	Hospital inpatient/outpatient or clinic	Married (including common law)
1205712	74 years	White	Female	2010	Malignant	8500	Moderately differentiated; Grade II	Positive histology	IV	T2	N3c	M1	Blank(s)	Blank(s)	Blank(s)	Blank(s)	22	Unknown or not applicable	None; diagnosed at autopsy	Radiation prior to surgery	Surgery performed	Beam radiation	No/Unknown	Blank(s)	Blank(s)	Blank(s)	Blank(s)	Blank(s)	Systemic therapy before surgery	Blank(s)	Yes	No	No	Yes	HR+/HER2- (Luminal A)	Alive or dead of other cause	105	Complete dates are available and there are more than 0 days of survival	Alive	One primary only	Hospital inpatient/outpatient or clinic	Married (including common law)
1205882	84 years	White	Female	2011	Malignant	8530	Unknown	Positive histology	IV	T4d	N3c	M1	Blank(s)	Blank(s)	Blank(s)	Blank(s)	0	Unknown or not applicable	None; diagnosed at autopsy	No radiation and/or cancer-directed surgery	Not recommended	None/Unknown	No/Unknown	Blank(s)	Blank(s)	Blank(s)	Blank(s)	Blank(s)	Systemic therapy after surgery	Blank(s)	No	No	No	Yes	HR+/HER2- (Luminal A)	Dead (attributable to this cancer dx)	2	Incomplete dates are available and there cannot be zero days of follow-up	Dead	One primary only	Hospital inpatient/outpatient or clinic	Widowed
1206075	64 years	Other (American Indian/AK Native, Asian/Pacific Islander)	Female	2011	Malignant	8500	Poorly differentiated; Grade III	Positive histology	IV	T4b	N1	M1	Blank(s)	Blank(s)	Blank(s)	Blank(s)	22	Unknown or not applicable	None; diagnosed at autopsy	Radiation after surgery	Surgery performed	Beam radiation	Yes	Blank(s)	Blank(s)	Blank(s)	Blank(s)	Blank(s)	Systemic therapy after surgery	Blank(s)	Yes	No	No	Yes	HR+/HER2- (Luminal A)	Dead (attributable to this cancer dx)	44	Complete dates are available and there are more than 0 days of survival	Dead	1st of 2 or more primaries	Hospital inpatient/outpatient or clinic	Divorced
1207222	47 years	White	Female	2017	Malignant	8507	Poorly differentiated; Grade III	Positive histology	Blank(s)	Blank(s)	Blank(s)	Blank(s)	4	c2	c3B	c1	0	Unknown or not applicable	None; diagnosed at autopsy	No radiation and/or cancer-directed surgery	Not recommended	None/Unknown	Yes	Blank(s)	Blank(s)	Blank(s)	Blank(s)	Blank(s)	Systemic therapy after surgery	Blank(s)	Yes	No	No	No	HR+/HER2- (Luminal A)	Alive or dead of other cause	18	Complete dates are available and there are more than 0 days of survival	Alive	2nd of 2 or more primaries	Hospital inpatient/outpatient or clinic	Single (never married)
1207299	81 years	White	Female	2011	Malignant	8140	Unknown	Positive histology	IV	TX	N1	M1	Blank(s)	Blank(s)	Blank(s)	Blank(s)	0	Unknown or not applicable	None; diagnosed at autopsy	No radiation and/or cancer-directed surgery	Not recommended	None/Unknown	No/Unknown	Blank(s)	Blank(s)	Blank(s)	Blank(s)	Blank(s)	Systemic therapy after surgery	Blank(s)	Yes	No	No	Yes	HR+/HER2- (Luminal A)	Alive or dead of other cause	91	Complete dates are available and there are more than 0 days of survival	Alive	One primary only	Hospital inpatient/outpatient or clinic	Married (including common law)
1207568	62 years	Black	Female	2011	Malignant	8500	Unknown	Positive histology	IV	TX	NX	M1	Blank(s)	Blank(s)	Blank(s)	Blank(s)	0	Unknown or not applicable	None; diagnosed at autopsy	No radiation and/or cancer-directed surgery	Not recommended	Beam radiation	Yes	Blank(s)	Blank(s)	Blank(s)	Blank(s)	Blank(s)	No systemic therapy and/or surgical procedures	Blank(s)	Yes	No	No	No	Unknown	Dead (attributable to this cancer dx)	10	Complete dates are available and there are more than 0 days of survival	Dead	One primary only	Hospital inpatient/outpatient or clinic	Married (including common law)
1207824	69 years	White	Female	2011	Malignant	8522	Well differentiated; Grade I	Positive histology	IV	T4a	N1	M1	Blank(s)	Blank(s)	Blank(s)	Blank(s)	0	Unknown or not applicable	None; diagnosed at autopsy	No radiation and/or cancer-directed surgery	Not recommended	Beam radiation	No/Unknown	Blank(s)	Blank(s)	Blank(s)	Blank(s)	Blank(s)	No systemic therapy and/or surgical procedures	Blank(s)	Yes	No	No	No	HR+/HER2- (Luminal A)	Dead (attributable to this cancer dx)	27	Complete dates are available and there are more than 0 days of survival	Dead	One primary only	Hospital inpatient/outpatient or clinic	Married (including common law)
1208039	49 years	White	Female	2010	Malignant	8500	Moderately differentiated; Grade II	Positive histology	IV	T4b	N1mi	M1	Blank(s)	Blank(s)	Blank(s)	Blank(s)	22	Unknown or not applicable	None; diagnosed at autopsy	No radiation and/or cancer-directed surgery	Surgery performed	None/Unknown	Yes	Blank(s)	Blank(s)	Blank(s)	Blank(s)	Blank(s)	Systemic therapy after surgery	Blank(s)	Yes	No	Yes	Yes	HR+/HER2+ (Luminal B)	Alive or dead of other cause	97	Complete dates are available and there are more than 0 days of survival	Alive	One primary only	Hospital inpatient/outpatient or clinic	Single (never married)
1208848	57 years	White	Female	2011	Malignant	8520	Well differentiated; Grade I	Positive histology	IV	T3	N3b	M1	Blank(s)	Blank(s)	Blank(s)	Blank(s)	22	Unknown or not applicable	Non-primary surgical procedure performed	Radiation after surgery	Surgery performed	Beam radiation	Yes	Blank(s)	Blank(s)	Blank(s)	Blank(s)	Blank(s)	Systemic therapy before surgery	Blank(s)	Yes	No	No	No	Unknown	Dead (attributable to this cancer dx)	56	Complete dates are available and there are more than 0 days of survival	Dead	One primary only	Hospital inpatient/outpatient or clinic	Married (including common law)
1208948	69 years	Other (American Indian/AK Native, Asian/Pacific Islander)	Female	2011	Malignant	8500	Moderately differentiated; Grade II	Positive histology	IV	T4a	N3c	M1	Blank(s)	Blank(s)	Blank(s)	Blank(s)	0	Unknown or not applicable	None; diagnosed at autopsy	No radiation and/or cancer-directed surgery	Not recommended	Beam radiation	Yes	Blank(s)	Blank(s)	Blank(s)	Blank(s)	Blank(s)	No systemic therapy and/or surgical procedures	Blank(s)	No	No	No	No	HR-/HER2- (Triple Negative)	Dead (attributable to this cancer dx)	34	Complete dates are available and there are more than 0 days of survival	Dead	One primary only	Hospital inpatient/outpatient or clinic	Divorced
1209561	55 years	Black	Female	2011	Malignant	8500	Moderately differentiated; Grade II	Positive histology	IV	T4d	N3c	M1	Blank(s)	Blank(s)	Blank(s)	Blank(s)	0	Unknown or not applicable	None; diagnosed at autopsy	No radiation and/or cancer-directed surgery	Not recommended	Beam radiation	Yes	Blank(s)	Blank(s)	Blank(s)	Blank(s)	Blank(s)	No systemic therapy and/or surgical procedures	Blank(s)	Yes	No	No	No	HR-/HER2- (Triple Negative)	Dead (attributable to this cancer dx)	14	Complete dates are available and there are more than 0 days of survival	Dead	One primary only	Hospital inpatient/outpatient or clinic	Single (never married)
1209765	38 years	Other (American Indian/AK Native, Asian/Pacific Islander)	Female	2011	Malignant	8500	Poorly differentiated; Grade III	Positive histology	IV	T2	N3a	M1	Blank(s)	Blank(s)	Blank(s)	Blank(s)	51	Unknown or not applicable	None; diagnosed at autopsy	No radiation and/or cancer-directed surgery	Surgery performed	None/Unknown	Yes	Blank(s)	Blank(s)	Blank(s)	Blank(s)	Blank(s)	Systemic therapy after surgery	Blank(s)	Yes	No	No	No	HR+/HER2- (Luminal A)	Dead (attributable to this cancer dx)	26	Complete dates are available and there are more than 0 days of survival	Dead	One primary only	Hospital inpatient/outpatient or clinic	Married (including common law)
1209955	59 years	White	Female	2011	Malignant	8500	Poorly differentiated; Grade III	Positive histology	IV	T3	N1	M1	Blank(s)	Blank(s)	Blank(s)	Blank(s)	0	Unknown or not applicable	None; diagnosed at autopsy	No radiation and/or cancer-directed surgery	Not recommended	None/Unknown	No/Unknown	Blank(s)	Blank(s)	Blank(s)	Blank(s)	Blank(s)	No systemic therapy and/or surgical procedures	Blank(s)	Yes	Yes	Yes	Yes	HR-/HER2+ (HER2 enriched)	Dead (attributable to this cancer dx)	1	Complete dates are available and there are more than 0 days of survival	Dead	One primary only	Hospital inpatient/outpatient or clinic	Widowed
1209987	72 years	White	Female	2011	Malignant	8500	Moderately differentiated; Grade II	Positive histology	IV	T1c	N1	M1	Blank(s)	Blank(s)	Blank(s)	Blank(s)	0	Unknown or not applicable	None; diagnosed at autopsy	No radiation and/or cancer-directed surgery	Not recommended	None/Unknown	No/Unknown	Blank(s)	Blank(s)	Blank(s)	Blank(s)	Blank(s)	No systemic therapy and/or surgical procedures	Blank(s)	Yes	No	No	No	HR+/HER2- (Luminal A)	Dead (attributable to this cancer dx)	10	Complete dates are available and there are more than 0 days of survival	Dead	One primary only	Hospital inpatient/outpatient or clinic	Widowed
1210028	51 years	Black	Female	2011	Malignant	8500	Poorly differentiated; Grade III	Positive histology	IV	T2	N1a	M1	Blank(s)	Blank(s)	Blank(s)	Blank(s)	22	Unknown or not applicable	None; diagnosed at autopsy	No radiation and/or cancer-directed surgery	Surgery performed	None/Unknown	No/Unknown	Blank(s)	Blank(s)	Blank(s)	Blank(s)	Blank(s)	No systemic therapy and/or surgical procedures	Blank(s)	No	No	Yes	No	HR+/HER2- (Luminal A)	Alive or dead of other cause	89	Complete dates are available and there are more than 0 days of survival	Alive	One primary only	Hospital inpatient/outpatient or clinic	Single (never married)
1210151	66 years	White	Female	2011	Malignant	8500	Moderately differentiated; Grade II	Positive histology	IV	T2	NX	M1	Blank(s)	Blank(s)	Blank(s)	Blank(s)	0	Unknown or not applicable	None; diagnosed at autopsy	No radiation and/or cancer-directed surgery	Not recommended	Beam radiation	No/Unknown	Blank(s)	Blank(s)	Blank(s)	Blank(s)	Blank(s)	No systemic therapy and/or surgical procedures	Blank(s)	Yes	No	No	No	HR+/HER2- (Luminal A)	Alive or dead of other cause	85	Complete dates are available and there are more than 0 days of survival	Alive	One primary only	Hospital inpatient/outpatient or clinic	Married (including common law)
1210415	69 years	Other (American Indian/AK Native, Asian/Pacific Islander)	Female	2011	Malignant	8500	Moderately differentiated; Grade II	Positive histology	IV	T1b	N1	M1	Blank(s)	Blank(s)	Blank(s)	Blank(s)	0	Unknown or not applicable	None; diagnosed at autopsy	No radiation and/or cancer-directed surgery	Not recommended	Beam radiation	No/Unknown	Blank(s)	Blank(s)	Blank(s)	Blank(s)	Blank(s)	No systemic therapy and/or surgical procedures	Blank(s)	Yes	No	No	No	HR+/HER2- (Luminal A)	Dead (attributable to this cancer dx)	26	Complete dates are available and there are more than 0 days of survival	Dead	One primary only	Hospital inpatient/outpatient or clinic	Widowed
1210485	73 years	White	Female	2011	Malignant	8520	Unknown	Positive histology	IV	T2	NX	M1	Blank(s)	Blank(s)	Blank(s)	Blank(s)	0	Unknown or not applicable	None; diagnosed at autopsy	No radiation and/or cancer-directed surgery	Not recommended	None/Unknown	Yes	Blank(s)	Blank(s)	Blank(s)	Blank(s)	Blank(s)	No systemic therapy and/or surgical procedures	Blank(s)	No	Yes	No	No	HR+/HER2+ (Luminal B)	Alive or dead of other cause	88	Complete dates are available and there are more than 0 days of survival	Alive	One primary only	Hospital inpatient/outpatient or clinic	Divorced
1210502	76 years	White	Female	2011	Malignant	8500	Poorly differentiated; Grade III	Positive histology	IV	T2	N2a	M1	Blank(s)	Blank(s)	Blank(s)	Blank(s)	22	Unknown or not applicable	None; diagnosed at autopsy	No radiation and/or cancer-directed surgery	Surgery performed	None/Unknown	No/Unknown	Blank(s)	Blank(s)	Blank(s)	Blank(s)	Blank(s)	Systemic therapy after surgery	Blank(s)	Yes	No	No	Yes	HR+/HER2- (Luminal A)	Alive or dead of other cause	62	Complete dates are available and there are more than 0 days of survival	Dead	1st of 2 or more primaries	Hospital inpatient/outpatient or clinic	Single (never married)
1212160	58 years	White	Female	2011	Malignant	8500	Well differentiated; Grade I	Positive histology	IV	T1c	N0	M1	Blank(s)	Blank(s)	Blank(s)	Blank(s)	20	Unknown or not applicable	None; diagnosed at autopsy	No radiation and/or cancer-directed surgery	Surgery performed	None/Unknown	Yes	Blank(s)	Blank(s)	Blank(s)	Blank(s)	Blank(s)	Systemic therapy before surgery	Blank(s)	Yes	No	No	No	HR+/HER2- (Luminal A)	Alive or dead of other cause	14	Complete dates are available and there are more than 0 days of survival	Alive	1st of 2 or more primaries	Hospital inpatient/outpatient or clinic	Married (including common law)
1212160	58 years	White	Female	2011	Malignant	8480	Well differentiated; Grade I	Positive histology	IV	T4a	N0	M1	Blank(s)	Blank(s)	Blank(s)	Blank(s)	20	Unknown or not applicable	None; diagnosed at autopsy	Radiation after surgery	Surgery performed	Beam radiation	Yes	Blank(s)	Blank(s)	Blank(s)	Blank(s)	Blank(s)	Systemic therapy both before and after surgery	Blank(s)	Yes	No	No	No	HR+/HER2- (Luminal A)	Alive or dead of other cause	14	Complete dates are available and there are more than 0 days of survival	Alive	2nd of 2 or more primaries	Hospital inpatient/outpatient or clinic	Married (including common law)
1212394	83 years	White	Female	2011	Malignant	8500	Unknown	Positive exfoliative cytology, no positive histology	IV	T3	N3a	M1	Blank(s)	Blank(s)	Blank(s)	Blank(s)	0	Unknown or not applicable	None; diagnosed at autopsy	No radiation and/or cancer-directed surgery	Not recommended	Beam radiation	No/Unknown	Blank(s)	Blank(s)	Blank(s)	Blank(s)	Blank(s)	No systemic therapy and/or surgical procedures	Blank(s)	Yes	Yes	No	No	HR+/HER2- (Luminal A)	Alive or dead of other cause	19	Complete dates are available and there are more than 0 days of survival	Dead	One primary only	Hospital inpatient/outpatient or clinic	Married (including common law)
1212733	51 years	White	Female	2011	Malignant	8500	Moderately differentiated; Grade II	Positive histology	IV	T2	N1	M1	Blank(s)	Blank(s)	Blank(s)	Blank(s)	20	Unknown or not applicable	None; diagnosed at autopsy	Radiation after surgery	Surgery performed	Beam radiation	No/Unknown	Blank(s)	Blank(s)	Blank(s)	Blank(s)	Blank(s)	Systemic therapy after surgery	Blank(s)	Yes	No	No	Yes	HR+/HER2- (Luminal A)	Dead (attributable to this cancer dx)	44	Complete dates are available and there are more than 0 days of survival	Dead	One primary only	Hospital inpatient/outpatient or clinic	Single (never married)
1212735	55 years	White	Female	2011	Malignant	8500	Poorly differentiated; Grade III	Positive histology	IV	T4b	N2a	M1	Blank(s)	Blank(s)	Blank(s)	Blank(s)	51	Unknown or not applicable	None; diagnosed at autopsy	No radiation and/or cancer-directed surgery	Surgery performed	None/Unknown	Yes	Blank(s)	Blank(s)	Blank(s)	Blank(s)	Blank(s)	Systemic therapy both before and after surgery	Blank(s)	No	No	No	No	HR-/HER2+ (HER2 enriched)	Dead (attributable to this cancer dx)	32	Complete dates are available and there are more than 0 days of survival	Dead	One primary only	Hospital inpatient/outpatient or clinic	Married (including common law)
1213161	51 years	Other (American Indian/AK Native, Asian/Pacific Islander)	Female	2011	Malignant	8500	Unknown	Positive histology	IV	T4b	N1	M1	Blank(s)	Blank(s)	Blank(s)	Blank(s)	0	Unknown or not applicable	None; diagnosed at autopsy	No radiation and/or cancer-directed surgery	Not recommended	None/Unknown	No/Unknown	Blank(s)	Blank(s)	Blank(s)	Blank(s)	Blank(s)	No systemic therapy and/or surgical procedures	Blank(s)	Yes	No	No	No	HR+/HER2- (Luminal A)	Dead (attributable to this cancer dx)	53	Complete dates are available and there are more than 0 days of survival	Dead	One primary only	Hospital inpatient/outpatient or clinic	Married (including common law)
1213421	77 years	Black	Female	2011	Malignant	8010	Unknown	Clinical diagnosis only	IV	TX	NX	M1	Blank(s)	Blank(s)	Blank(s)	Blank(s)	0	Unknown or not applicable	None; diagnosed at autopsy	No radiation and/or cancer-directed surgery	Not recommended	None/Unknown	No/Unknown	Blank(s)	Blank(s)	Blank(s)	Blank(s)	Blank(s)	No systemic therapy and/or surgical procedures	Blank(s)	Yes	Yes	No	No	Unknown	Dead (attributable to this cancer dx)	17	Incomplete dates are available and there cannot be zero days of follow-up	Dead	One primary only	Hospital inpatient/outpatient or clinic	Single (never married)
1213508	57 years	White	Female	2011	Malignant	8500	Unknown	Positive histology	IV	T2	N1	M1	Blank(s)	Blank(s)	Blank(s)	Blank(s)	0	Unknown or not applicable	None; diagnosed at autopsy	No radiation and/or cancer-directed surgery	Not recommended	None/Unknown	Yes	Blank(s)	Blank(s)	Blank(s)	Blank(s)	Blank(s)	No systemic therapy and/or surgical procedures	Blank(s)	Yes	No	No	No	HR+/HER2+ (Luminal B)	Alive or dead of other cause	90	Complete dates are available and there are more than 0 days of survival	Alive	One primary only	Hospital inpatient/outpatient or clinic	Married (including common law)
1213652	62 years	White	Female	2011	Malignant	8500	Moderately differentiated; Grade II	Positive histology	IV	TX	N1	M1	Blank(s)	Blank(s)	Blank(s)	Blank(s)	0	Unknown or not applicable	None; diagnosed at autopsy	No radiation and/or cancer-directed surgery	Not recommended	Beam radiation	Yes	Blank(s)	Blank(s)	Blank(s)	Blank(s)	Blank(s)	No systemic therapy and/or surgical procedures	Blank(s)	Yes	Yes	Yes	Unknown	HR-/HER2+ (HER2 enriched)	Dead (attributable to this cancer dx)	6	Complete dates are available and there are more than 0 days of survival	Dead	One primary only	Hospital inpatient/outpatient or clinic	Married (including common law)
1213831	76 years	White	Female	2011	Malignant	8500	Poorly differentiated; Grade III	Positive histology	IV	T2	N1a	M1	Blank(s)	Blank(s)	Blank(s)	Blank(s)	0	Unknown or not applicable	None; diagnosed at autopsy	No radiation and/or cancer-directed surgery	Not recommended	None/Unknown	Yes	Blank(s)	Blank(s)	Blank(s)	Blank(s)	Blank(s)	Systemic therapy after surgery	Blank(s)	No	No	Yes	No	HR+/HER2- (Luminal A)	Dead (attributable to this cancer dx)	1	Complete dates are available and there are more than 0 days of survival	Dead	2nd of 2 or more primaries	Hospital inpatient/outpatient or clinic	Single (never married)
1214035	44 years	White	Female	2011	Malignant	8010	Poorly differentiated; Grade III	Positive histology	IV	T4a	N1	M1	Blank(s)	Blank(s)	Blank(s)	Blank(s)	0	Unknown or not applicable	None; diagnosed at autopsy	No radiation and/or cancer-directed surgery	Not recommended	None/Unknown	No/Unknown	Blank(s)	Blank(s)	Blank(s)	Blank(s)	Blank(s)	No systemic therapy and/or surgical procedures	Blank(s)	Yes	No	Yes	Yes	HR-/HER2- (Triple Negative)	Dead (attributable to this cancer dx)	0	Complete dates are available and there are more than 0 days of survival	Dead	One primary only	Hospital inpatient/outpatient or clinic	Single (never married)
1214763	55 years	Other (American Indian/AK Native, Asian/Pacific Islander)	Female	2011	Malignant	8500	Poorly differentiated; Grade III	Positive histology	IV	T4b	N1	M1	Blank(s)	Blank(s)	Blank(s)	Blank(s)	0	Unknown or not applicable	None; diagnosed at autopsy	No radiation and/or cancer-directed surgery	Not recommended	None/Unknown	No/Unknown	Blank(s)	Blank(s)	Blank(s)	Blank(s)	Blank(s)	No systemic therapy and/or surgical procedures	Blank(s)	Yes	No	No	Yes	HR+/HER2+ (Luminal B)	Alive or dead of other cause	0	Complete dates are available and there are more than 0 days of survival	Alive	One primary only	Hospital inpatient/outpatient or clinic	Married (including common law)
1215086	63 years	White	Female	2011	Malignant	8500	Moderately differentiated; Grade II	Positive histology	IV	T1c	N0	M1	Blank(s)	Blank(s)	Blank(s)	Blank(s)	0	Unknown or not applicable	None; diagnosed at autopsy	No radiation and/or cancer-directed surgery	Not recommended	None/Unknown	No/Unknown	Blank(s)	Blank(s)	Blank(s)	Blank(s)	Blank(s)	No systemic therapy and/or surgical procedures	Blank(s)	Yes	Yes	No	No	HR+/HER2- (Luminal A)	Alive or dead of other cause	8	Complete dates are available and there are more than 0 days of survival	Dead	One primary only	Hospital inpatient/outpatient or clinic	Married (including common law)
1215936	75 years	White	Female	2011	Malignant	8500	Well differentiated; Grade I	Positive histology	IV	T4b	N1	M1	Blank(s)	Blank(s)	Blank(s)	Blank(s)	0	Unknown or not applicable	None; diagnosed at autopsy	No radiation and/or cancer-directed surgery	Not recommended	None/Unknown	No/Unknown	Blank(s)	Blank(s)	Blank(s)	Blank(s)	Blank(s)	No systemic therapy and/or surgical procedures	Blank(s)	No	No	No	Yes	HR+/HER2- (Luminal A)	Dead (attributable to this cancer dx)	16	Complete dates are available and there are more than 0 days of survival	Dead	One primary only	Hospital inpatient/outpatient or clinic	Single (never married)
1216088	67 years	White	Female	2011	Malignant	8010	Unknown	Positive histology	IV	T3	N0	M1	Blank(s)	Blank(s)	Blank(s)	Blank(s)	0	Unknown or not applicable	None; diagnosed at autopsy	No radiation and/or cancer-directed surgery	Not recommended	None/Unknown	No/Unknown	Blank(s)	Blank(s)	Blank(s)	Blank(s)	Blank(s)	No systemic therapy and/or surgical procedures	Blank(s)	No	No	No	Yes	HR+/HER2- (Luminal A)	Alive or dead of other cause	58	Complete dates are available and there are more than 0 days of survival	Dead	1st of 2 or more primaries	Hospital inpatient/outpatient or clinic	Unknown
1216730	62 years	Black	Male	2011	Malignant	8500	Moderately differentiated; Grade II	Positive histology	IV	T2	N1	M1	Blank(s)	Blank(s)	Blank(s)	Blank(s)	0	Unknown or not applicable	None; diagnosed at autopsy	No radiation and/or cancer-directed surgery	Not recommended	None/Unknown	No/Unknown	Blank(s)	Blank(s)	Blank(s)	Blank(s)	Blank(s)	No systemic therapy and/or surgical procedures	Blank(s)	No	No	No	Yes	HR+/HER2- (Luminal A)	Dead (attributable to this cancer dx)	52	Complete dates are available and there are more than 0 days of survival	Dead	One primary only	Hospital inpatient/outpatient or clinic	Widowed
1216826	85+ years	White	Female	2011	Malignant	8140	Unknown	Positive histology	IV	TX	N0	M1	Blank(s)	Blank(s)	Blank(s)	Blank(s)	0	Unknown or not applicable	None; diagnosed at autopsy	No radiation and/or cancer-directed surgery	Not recommended	None/Unknown	No/Unknown	Blank(s)	Blank(s)	Blank(s)	Blank(s)	Blank(s)	No systemic therapy and/or surgical procedures	Blank(s)	Yes	No	No	No	HR+/HER2- (Luminal A)	Dead (attributable to this cancer dx)	53	Complete dates are available and there are more than 0 days of survival	Dead	One primary only	Hospital inpatient/outpatient or clinic	Single (never married)
1216868	47 years	White	Female	2011	Malignant	8522	Moderately differentiated; Grade II	Positive histology	IV	T2	N1	M1	Blank(s)	Blank(s)	Blank(s)	Blank(s)	0	Unknown or not applicable	None; diagnosed at autopsy	No radiation and/or cancer-directed surgery	Not recommended	Beam radiation	Yes	Blank(s)	Blank(s)	Blank(s)	Blank(s)	Blank(s)	No systemic therapy and/or surgical procedures	Blank(s)	No	Yes	No	No	HR+/HER2- (Luminal A)	Dead (attributable to this cancer dx)	4	Complete dates are available and there are more than 0 days of survival	Dead	One primary only	Hospital inpatient/outpatient or clinic	Married (including common law)
1217834	38 years	Black	Female	2011	Malignant	8500	Poorly differentiated; Grade III	Positive histology	IV	T2	N1	M1	Blank(s)	Blank(s)	Blank(s)	Blank(s)	58	Unknown or not applicable	Non-primary surgical procedure to distant site	Radiation after surgery	Surgery performed	Beam radiation	Yes	Blank(s)	Blank(s)	Blank(s)	Blank(s)	Blank(s)	Systemic therapy both before and after surgery	Blank(s)	Yes	No	No	No	HR+/HER2- (Luminal A)	Dead (attributable to this cancer dx)	75	Complete dates are available and there are more than 0 days of survival	Dead	One primary only	Hospital inpatient/outpatient or clinic	Married (including common law)
1218077	36 years	Other (American Indian/AK Native, Asian/Pacific Islander)	Female	2011	Malignant	8500	Poorly differentiated; Grade III	Positive histology	IV	T4b	N3b	M1	Blank(s)	Blank(s)	Blank(s)	Blank(s)	44	Unknown or not applicable	None; diagnosed at autopsy	Radiation after surgery	Surgery performed	Beam radiation	Yes	Blank(s)	Blank(s)	Blank(s)	Blank(s)	Blank(s)	Systemic therapy before surgery	Blank(s)	No	No	No	No	HR+/HER2+ (Luminal B)	Alive or dead of other cause	87	Complete dates are available and there are more than 0 days of survival	Alive	One primary only	Hospital inpatient/outpatient or clinic	Married (including common law)
1218294	66 years	Black	Female	2011	Malignant	8140	Unknown	Positive histology	IV	TX	NX	M1	Blank(s)	Blank(s)	Blank(s)	Blank(s)	0	Unknown or not applicable	None; diagnosed at autopsy	No radiation and/or cancer-directed surgery	Not recommended	None/Unknown	No/Unknown	Blank(s)	Blank(s)	Blank(s)	Blank(s)	Blank(s)	No systemic therapy and/or surgical procedures	Blank(s)	Yes	No	No	Unknown	HR+/HER2- (Luminal A)	Dead (attributable to this cancer dx)	53	Complete dates are available and there are more than 0 days of survival	Dead	One primary only	Hospital inpatient/outpatient or clinic	Married (including common law)
1218395	59 years	Other (American Indian/AK Native, Asian/Pacific Islander)	Female	2014	Malignant	8500	Poorly differentiated; Grade III	Positive histology	IV	TX	N0	M1	Blank(s)	Blank(s)	Blank(s)	Blank(s)	0	Unknown or not applicable	None; diagnosed at autopsy	No radiation and/or cancer-directed surgery	Not recommended	Beam radiation	Yes	Blank(s)	Blank(s)	Blank(s)	Blank(s)	Blank(s)	No systemic therapy and/or surgical procedures	Blank(s)	No	Yes	No	No	HR+/HER2+ (Luminal B)	Dead (attributable to this cancer dx)	11	Complete dates are available and there are more than 0 days of survival	Dead	2nd of 2 or more primaries	Hospital inpatient/outpatient or clinic	Married (including common law)
1219243	38 years	Black	Female	2011	Malignant	8500	Poorly differentiated; Grade III	Positive histology	IV	T2	N1	M1	Blank(s)	Blank(s)	Blank(s)	Blank(s)	0	Unknown or not applicable	None; diagnosed at autopsy	Radiation after surgery	Not recommended	Beam radiation	Yes	Blank(s)	Blank(s)	Blank(s)	Blank(s)	Blank(s)	Systemic therapy after surgery	Blank(s)	No	No	No	No	HR+/HER2- (Luminal A)	Dead (attributable to this cancer dx)	53	Complete dates are available and there are more than 0 days of survival	Dead	1st of 2 or more primaries	Hospital inpatient/outpatient or clinic	Single (never married)
1219243	38 years	Black	Female	2011	Malignant	8500	Poorly differentiated; Grade III	Positive histology	IV	T2	N0	M1	Blank(s)	Blank(s)	Blank(s)	Blank(s)	0	Unknown or not applicable	None; diagnosed at autopsy	No radiation and/or cancer-directed surgery	Not recommended	Beam radiation	Yes	Blank(s)	Blank(s)	Blank(s)	Blank(s)	Blank(s)	No systemic therapy and/or surgical procedures	Blank(s)	No	Yes	No	No	Unknown	Dead (attributable to this cancer dx)	52	Complete dates are available and there are more than 0 days of survival	Dead	2nd of 2 or more primaries	Hospital inpatient/outpatient or clinic	Separated
1219575	40 years	Black	Female	2011	Malignant	8500	Unknown	Positive histology	IV	T4d	N1	M1	Blank(s)	Blank(s)	Blank(s)	Blank(s)	0	Unknown or not applicable	None; diagnosed at autopsy	No radiation and/or cancer-directed surgery	Recommended, unknown if performed	None/Unknown	Yes	Blank(s)	Blank(s)	Blank(s)	Blank(s)	Blank(s)	No systemic therapy and/or surgical procedures	Blank(s)	No	No	Yes	No	HR+/HER2+ (Luminal B)	Alive or dead of other cause	87	Complete dates are available and there are more than 0 days of survival	Alive	One primary only	Hospital inpatient/outpatient or clinic	Married (including common law)
1220243	40 years	White	Female	2011	Malignant	8500	Poorly differentiated; Grade III	Positive histology	IV	T4d	N1	M1	Blank(s)	Blank(s)	Blank(s)	Blank(s)	0	Unknown or not applicable	None; diagnosed at autopsy	No radiation and/or cancer-directed surgery	Not recommended	Beam radiation	Yes	Blank(s)	Blank(s)	Blank(s)	Blank(s)	Blank(s)	No systemic therapy and/or surgical procedures	Blank(s)	Yes	No	Yes	No	HR+/HER2- (Luminal A)	Dead (attributable to this cancer dx)	20	Complete dates are available and there are more than 0 days of survival	Dead	One primary only	Hospital inpatient/outpatient or clinic	Married (including common law)
1220282	77 years	Black	Female	2011	Malignant	8010	Unknown	Radiography without microscopic confirm	IV	T1c	N0	M1	Blank(s)	Blank(s)	Blank(s)	Blank(s)	0	Unknown or not applicable	None; diagnosed at autopsy	No radiation and/or cancer-directed surgery	Not recommended	None/Unknown	No/Unknown	Blank(s)	Blank(s)	Blank(s)	Blank(s)	Blank(s)	No systemic therapy and/or surgical procedures	Blank(s)	Yes	No	No	Yes	Unknown	Dead (attributable to this cancer dx)	9	Complete dates are available and there are more than 0 days of survival	Dead	One primary only	Hospital inpatient/outpatient or clinic	Divorced
1220771	30 years	White	Female	2011	Malignant	8500	Moderately differentiated; Grade II	Positive histology	IV	T2	N1	M1	Blank(s)	Blank(s)	Blank(s)	Blank(s)	0	Unknown or not applicable	None; diagnosed at autopsy	No radiation and/or cancer-directed surgery	Recommended, unknown if performed	None/Unknown	Yes	Blank(s)	Blank(s)	Blank(s)	Blank(s)	Blank(s)	Systemic therapy after surgery	Blank(s)	No	No	No	No	HR+/HER2- (Luminal A)	Alive or dead of other cause	86	Complete dates are available and there are more than 0 days of survival	Alive	One primary only	Hospital inpatient/outpatient or clinic	Married (including common law)
1220853	53 years	White	Female	2012	Malignant	8520	Unknown	Positive histology	IV	T1c	N3c	M1	Blank(s)	Blank(s)	Blank(s)	Blank(s)	0	Unknown or not applicable	Non-primary surgical procedure to distant site	Radiation after surgery	Not recommended	Beam radiation	No/Unknown	Blank(s)	Blank(s)	Blank(s)	Blank(s)	Blank(s)	Systemic therapy after surgery	Blank(s)	Yes	No	No	No	HR+/HER2- (Luminal A)	Dead (attributable to this cancer dx)	13	Complete dates are available and there are more than 0 days of survival	Dead	2nd of 2 or more primaries	Hospital inpatient/outpatient or clinic	Married (including common law)
1221137	85+ years	Other (American Indian/AK Native, Asian/Pacific Islander)	Female	2011	Malignant	8500	Well differentiated; Grade I	Positive histology	IV	T4NOS	N0	M1	Blank(s)	Blank(s)	Blank(s)	Blank(s)	0	Unknown or not applicable	None; diagnosed at autopsy	No radiation and/or cancer-directed surgery	Not recommended	None/Unknown	No/Unknown	Blank(s)	Blank(s)	Blank(s)	Blank(s)	Blank(s)	No systemic therapy and/or surgical procedures	Blank(s)	No	No	No	Yes	HR+/HER2- (Luminal A)	Alive or dead of other cause	55	Complete dates are available and there are more than 0 days of survival	Dead	One primary only	Hospital inpatient/outpatient or clinic	Widowed
1221314	53 years	White	Female	2011	Malignant	8500	Moderately differentiated; Grade II	Positive histology	IV	T1c	N1	M1	Blank(s)	Blank(s)	Blank(s)	Blank(s)	0	Unknown or not applicable	None; diagnosed at autopsy	No radiation and/or cancer-directed surgery	Not recommended	Beam radiation	Yes	Blank(s)	Blank(s)	Blank(s)	Blank(s)	Blank(s)	No systemic therapy and/or surgical procedures	Blank(s)	No	Yes	Yes	No	HR+/HER2+ (Luminal B)	Dead (attributable to this cancer dx)	32	Complete dates are available and there are more than 0 days of survival	Dead	2nd of 2 or more primaries	Hospital inpatient/outpatient or clinic	Married (including common law)
1222688	63 years	White	Female	2010	Malignant	8500	Unknown	Positive histology	IV	TX	NX	M1	Blank(s)	Blank(s)	Blank(s)	Blank(s)	0	Unknown or not applicable	None; diagnosed at autopsy	No radiation and/or cancer-directed surgery	Not recommended	None/Unknown	No/Unknown	Blank(s)	Blank(s)	Blank(s)	Blank(s)	Blank(s)	No systemic therapy and/or surgical procedures	Blank(s)	Yes	No	No	Yes	Unknown	Dead (attributable to this cancer dx)	30	Incomplete dates are available and there cannot be zero days of follow-up	Dead	One primary only	Hospital inpatient/outpatient or clinic	Widowed
1222927	62 years	Black	Female	2011	Malignant	8500	Poorly differentiated; Grade III	Positive histology	IV	T1c	N0	M1	Blank(s)	Blank(s)	Blank(s)	Blank(s)	0	Unknown or not applicable	None; diagnosed at autopsy	No radiation and/or cancer-directed surgery	Not recommended	Radiation, NOS method or source not specified	No/Unknown	Blank(s)	Blank(s)	Blank(s)	Blank(s)	Blank(s)	No systemic therapy and/or surgical procedures	Blank(s)	Yes	No	Yes	Yes	HR-/HER2- (Triple Negative)	Dead (attributable to this cancer dx)	2	Complete dates are available and there are more than 0 days of survival	Dead	One primary only	Hospital inpatient/outpatient or clinic	Unknown
1223333	60 years	Other (American Indian/AK Native, Asian/Pacific Islander)	Female	2011	Malignant	8500	Moderately differentiated; Grade II	Positive histology	IV	TX	N0	M1	Blank(s)	Blank(s)	Blank(s)	Blank(s)	0	Unknown or not applicable	None; diagnosed at autopsy	No radiation and/or cancer-directed surgery	Not recommended	None/Unknown	Yes	Blank(s)	Blank(s)	Blank(s)	Blank(s)	Blank(s)	No systemic therapy and/or surgical procedures	Blank(s)	Yes	No	No	Yes	HR+/HER2- (Luminal A)	Dead (attributable to this cancer dx)	49	Complete dates are available and there are more than 0 days of survival	Dead	One primary only	Hospital inpatient/outpatient or clinic	Married (including common law)
1223341	49 years	White	Female	2011	Malignant	8500	Poorly differentiated; Grade III	Positive histology	IV	T3	N3b	M1	Blank(s)	Blank(s)	Blank(s)	Blank(s)	50	Unknown or not applicable	None; diagnosed at autopsy	Radiation after surgery	Surgery performed	Beam radiation	Yes	Blank(s)	Blank(s)	Blank(s)	Blank(s)	Blank(s)	Systemic therapy both before and after surgery	Blank(s)	No	No	No	Yes	HR-/HER2- (Triple Negative)	Dead (attributable to this cancer dx)	15	Complete dates are available and there are more than 0 days of survival	Dead	One primary only	Hospital inpatient/outpatient or clinic	Married (including common law)
1223732	78 years	White	Female	2011	Malignant	8500	Moderately differentiated; Grade II	Positive histology	IV	TX	N0	M1	Blank(s)	Blank(s)	Blank(s)	Blank(s)	0	Unknown or not applicable	None; diagnosed at autopsy	No radiation and/or cancer-directed surgery	Not recommended	None/Unknown	No/Unknown	Blank(s)	Blank(s)	Blank(s)	Blank(s)	Blank(s)	No systemic therapy and/or surgical procedures	Blank(s)	Yes	No	No	No	HR+/HER2- (Luminal A)	Dead (attributable to this cancer dx)	10	Complete dates are available and there are more than 0 days of survival	Dead	One primary only	Hospital inpatient/outpatient or clinic	Divorced
1223832	46 years	Other (American Indian/AK Native, Asian/Pacific Islander)	Female	2011	Malignant	8500	Moderately differentiated; Grade II	Positive histology	IV	T1c	N1	M1	Blank(s)	Blank(s)	Blank(s)	Blank(s)	22	Unknown or not applicable	None; diagnosed at autopsy	Radiation after surgery	Surgery performed	Beam radiation	Yes	Blank(s)	Blank(s)	Blank(s)	Blank(s)	Blank(s)	Systemic therapy before surgery	Blank(s)	No	No	Unknown	No	HR-/HER2- (Triple Negative)	Alive or dead of other cause	86	Complete dates are available and there are more than 0 days of survival	Alive	One primary only	Hospital inpatient/outpatient or clinic	Married (including common law)
1224155	61 years	Black	Female	2011	Malignant	8490	Unknown	Positive histology	IV	TX	N0	M1	Blank(s)	Blank(s)	Blank(s)	Blank(s)	0	Unknown or not applicable	None; diagnosed at autopsy	No radiation and/or cancer-directed surgery	Not recommended	None/Unknown	No/Unknown	Blank(s)	Blank(s)	Blank(s)	Blank(s)	Blank(s)	No systemic therapy and/or surgical procedures	Blank(s)	Unknown	Unknown	Unknown	Unknown	Unknown	Dead (attributable to this cancer dx)	32	Complete dates are available and there are more than 0 days of survival	Dead	One primary only	Hospital inpatient/outpatient or clinic	Divorced
1224241	79 years	White	Female	2011	Malignant	8500	Unknown	Positive histology	IV	T1c	N2a	M1	Blank(s)	Blank(s)	Blank(s)	Blank(s)	0	Unknown or not applicable	None; diagnosed at autopsy	No radiation and/or cancer-directed surgery	Not recommended	None/Unknown	No/Unknown	Blank(s)	Blank(s)	Blank(s)	Blank(s)	Blank(s)	No systemic therapy and/or surgical procedures	Blank(s)	No	No	No	No	HR+/HER2- (Luminal A)	Alive or dead of other cause	85	Complete dates are available and there are more than 0 days of survival	Alive	One primary only	Hospital inpatient/outpatient or clinic	Married (including common law)
1224470	36 years	White	Female	2011	Malignant	8500	Moderately differentiated; Grade II	Positive histology	IV	T2	N1a	M1	Blank(s)	Blank(s)	Blank(s)	Blank(s)	42	Unknown or not applicable	Non-primary surgical procedure performed	No radiation and/or cancer-directed surgery	Surgery performed	None/Unknown	Yes	Blank(s)	Blank(s)	Blank(s)	Blank(s)	Blank(s)	Systemic therapy both before and after surgery	Blank(s)	Yes	Unknown	Unknown	Unknown	HR+/HER2- (Luminal A)	Alive or dead of other cause	94	Complete dates are available and there are more than 0 days of survival	Alive	One primary only	Hospital inpatient/outpatient or clinic	Married (including common law)
1224678	52 years	White	Female	2011	Malignant	8520	Unknown	Positive histology	IV	T1c	N0	M1	Blank(s)	Blank(s)	Blank(s)	Blank(s)	0	Unknown or not applicable	None; diagnosed at autopsy	No radiation and/or cancer-directed surgery	Not recommended	Beam radiation	No/Unknown	Blank(s)	Blank(s)	Blank(s)	Blank(s)	Blank(s)	No systemic therapy and/or surgical procedures	Blank(s)	Yes	No	Yes	No	HR+/HER2- (Luminal A)	Dead (attributable to this cancer dx)	27	Complete dates are available and there are more than 0 days of survival	Dead	One primary only	Hospital inpatient/outpatient or clinic	Married (including common law)
1224905	81 years	White	Female	2010	Malignant	8500	Poorly differentiated; Grade III	Positive histology	IV	T1c	N1a	M1	Blank(s)	Blank(s)	Blank(s)	Blank(s)	22	Unknown or not applicable	None; diagnosed at autopsy	Radiation after surgery	Surgery performed	Radioactive implants (includes brachytherapy) (1988+)	No/Unknown	Blank(s)	Blank(s)	Blank(s)	Blank(s)	Blank(s)	Systemic therapy after surgery	Blank(s)	No	No	Yes	No	HR+/HER2- (Luminal A)	Dead (attributable to this cancer dx)	29	Incomplete dates are available and there cannot be zero days of follow-up	Dead	One primary only	Hospital inpatient/outpatient or clinic	Widowed
1225169	53 years	Black	Female	2011	Malignant	8500	Moderately differentiated; Grade II	Positive histology	IV	T3	N1	M1	Blank(s)	Blank(s)	Blank(s)	Blank(s)	0	Unknown or not applicable	None; diagnosed at autopsy	No radiation and/or cancer-directed surgery	Not recommended	Beam radiation	No/Unknown	Blank(s)	Blank(s)	Blank(s)	Blank(s)	Blank(s)	No systemic therapy and/or surgical procedures	Blank(s)	No	No	No	No	HR+/HER2- (Luminal A)	Dead (attributable to this cancer dx)	17	Complete dates are available and there are more than 0 days of survival	Dead	One primary only	Hospital inpatient/outpatient or clinic	Single (never married)
1225678	69 years	White	Female	2011	Malignant	8500	Poorly differentiated; Grade III	Positive histology	IV	T4c	N2NOS	M1	Blank(s)	Blank(s)	Blank(s)	Blank(s)	46	Unknown or not applicable	None; diagnosed at autopsy	No radiation and/or cancer-directed surgery	Surgery performed	None/Unknown	Yes	Blank(s)	Blank(s)	Blank(s)	Blank(s)	Blank(s)	Systemic therapy before surgery	Blank(s)	Yes	No	Yes	No	HR-/HER2+ (HER2 enriched)	Dead (attributable to this cancer dx)	45	Complete dates are available and there are more than 0 days of survival	Dead	One primary only	Hospital inpatient/outpatient or clinic	Divorced
1225783	72 years	Other (American Indian/AK Native, Asian/Pacific Islander)	Female	2011	Malignant	8480	Well differentiated; Grade I	Positive histology	IV	T2	N2a	M1	Blank(s)	Blank(s)	Blank(s)	Blank(s)	51	Unknown or not applicable	None; diagnosed at autopsy	Radiation after surgery	Surgery performed	Beam radiation	No/Unknown	Blank(s)	Blank(s)	Blank(s)	Blank(s)	Blank(s)	Systemic therapy both before and after surgery	Blank(s)	Yes	No	No	No	HR+/HER2- (Luminal A)	Dead (attributable to this cancer dx)	45	Complete dates are available and there are more than 0 days of survival	Dead	One primary only	Hospital inpatient/outpatient or clinic	Widowed
1225944	77 years	White	Female	2011	Malignant	8500	Moderately differentiated; Grade II	Positive histology	IV	T1c	N1	M1	Blank(s)	Blank(s)	Blank(s)	Blank(s)	0	Unknown or not applicable	None; diagnosed at autopsy	No radiation and/or cancer-directed surgery	Not recommended	None/Unknown	No/Unknown	Blank(s)	Blank(s)	Blank(s)	Blank(s)	Blank(s)	No systemic therapy and/or surgical procedures	Blank(s)	Yes	No	No	Yes	HR+/HER2+ (Luminal B)	Dead (attributable to this cancer dx)	28	Complete dates are available and there are more than 0 days of survival	Dead	One primary only	Hospital inpatient/outpatient or clinic	Married (including common law)
1226090	72 years	White	Female	2017	Malignant	8500	Moderately differentiated; Grade II	Positive histology	Blank(s)	Blank(s)	Blank(s)	Blank(s)	4	c2	c0	c1	0	Unknown or not applicable	None; diagnosed at autopsy	No radiation and/or cancer-directed surgery	Not recommended	None/Unknown	No/Unknown	Blank(s)	Blank(s)	Blank(s)	Blank(s)	Blank(s)	No systemic therapy and/or surgical procedures	Blank(s)	Yes	No	No	No	HR+/HER2- (Luminal A)	Dead (attributable to this cancer dx)	8	Complete dates are available and there are more than 0 days of survival	Dead	2nd of 2 or more primaries	Hospital inpatient/outpatient or clinic	Single (never married)
1226657	85+ years	White	Female	2011	Malignant	8140	Unknown	Positive histology	IV	TX	NX	M1	Blank(s)	Blank(s)	Blank(s)	Blank(s)	90	Unknown or not applicable	None; diagnosed at autopsy	No radiation and/or cancer-directed surgery	Surgery performed	None/Unknown	No/Unknown	Blank(s)	Blank(s)	Blank(s)	Blank(s)	Blank(s)	No systemic therapy and/or surgical procedures	Blank(s)	Unknown	Unknown	Unknown	Unknown	Unknown	Alive or dead of other cause	14	Complete dates are available and there are more than 0 days of survival	Dead	One primary only	Physicians office/private medical practitioner (LMD)	Unknown
1227287	65 years	White	Female	2012	Malignant	8523	Unknown	Positive histology	IV	T2	N3b	M1	Blank(s)	Blank(s)	Blank(s)	Blank(s)	0	Unknown or not applicable	None; diagnosed at autopsy	No radiation and/or cancer-directed surgery	Not recommended	None/Unknown	No/Unknown	Blank(s)	Blank(s)	Blank(s)	Blank(s)	Blank(s)	No systemic therapy and/or surgical procedures	Blank(s)	No	No	Yes	No	HR+/HER2- (Luminal A)	Dead (attributable to this cancer dx)	31	Complete dates are available and there are more than 0 days of survival	Dead	One primary only	Hospital inpatient/outpatient or clinic	Single (never married)
1227937	44 years	White	Female	2017	Malignant	8500	Unknown	Positive histology	Blank(s)	Blank(s)	Blank(s)	Blank(s)	4	pX	c0	c1	22	Unknown or not applicable	None; diagnosed at autopsy	No radiation and/or cancer-directed surgery	Surgery performed	None/Unknown	Yes	Blank(s)	Blank(s)	Blank(s)	Blank(s)	Blank(s)	Systemic therapy after surgery	Blank(s)	Yes	No	No	No	HR+/HER2- (Luminal A)	Alive or dead of other cause	21	Complete dates are available and there are more than 0 days of survival	Alive	2nd of 2 or more primaries	Hospital inpatient/outpatient or clinic	Married (including common law)
1228195	52 years	Other (American Indian/AK Native, Asian/Pacific Islander)	Female	2011	Malignant	8530	Poorly differentiated; Grade III	Positive histology	IV	T4d	N1	M1	Blank(s)	Blank(s)	Blank(s)	Blank(s)	0	Unknown or not applicable	None; diagnosed at autopsy	No radiation and/or cancer-directed surgery	Not recommended	None/Unknown	Yes	Blank(s)	Blank(s)	Blank(s)	Blank(s)	Blank(s)	No systemic therapy and/or surgical procedures	Blank(s)	Yes	No	No	No	HR+/HER2- (Luminal A)	Alive or dead of other cause	85	Complete dates are available and there are more than 0 days of survival	Alive	One primary only	Hospital inpatient/outpatient or clinic	Married (including common law)
1228223	37 years	White	Female	2010	Malignant	8500	Unknown	Positive histology	IV	TX	NX	M1	Blank(s)	Blank(s)	Blank(s)	Blank(s)	0	Unknown or not applicable	None; diagnosed at autopsy	No radiation and/or cancer-directed surgery	Not recommended	Beam radiation	Yes	Blank(s)	Blank(s)	Blank(s)	Blank(s)	Blank(s)	No systemic therapy and/or surgical procedures	Blank(s)	Yes	Yes	No	No	HR-/HER2+ (HER2 enriched)	Alive or dead of other cause	104	Incomplete dates are available and there cannot be zero days of follow-up	Alive	One primary only	Hospital inpatient/outpatient or clinic	Single (never married)
1228609	51 years	White	Female	2011	Malignant	8500	Unknown	Positive histology	IV	T1c	N2a	M1	Blank(s)	Blank(s)	Blank(s)	Blank(s)	53	Unknown or not applicable	None; diagnosed at autopsy	No radiation and/or cancer-directed surgery	Surgery performed	None/Unknown	Yes	Blank(s)	Blank(s)	Blank(s)	Blank(s)	Blank(s)	Systemic therapy before surgery	Blank(s)	Yes	No	No	Yes	HR+/HER2- (Luminal A)	Alive or dead of other cause	76	Complete dates are available and there are more than 0 days of survival	Dead	One primary only	Hospital inpatient/outpatient or clinic	Married (including common law)
1228628	55 years	White	Female	2010	Malignant	8010	Unknown	Positive histology	IV	TX	N0	M1	Blank(s)	Blank(s)	Blank(s)	Blank(s)	0	Unknown or not applicable	None; diagnosed at autopsy	No radiation and/or cancer-directed surgery	Unknown; death certificate; or autopsy only (2003+)	None/Unknown	No/Unknown	Blank(s)	Blank(s)	Blank(s)	Blank(s)	Blank(s)	No systemic therapy and/or surgical procedures	Blank(s)	Unknown	Unknown	Unknown	Unknown	Unknown	Dead (attributable to this cancer dx)	Unknown	Not calculated because a Death Certificate Only or Autopsy Only case	Dead	One primary only	Autopsy only	Married (including common law)
1229164	29 years	White	Female	2011	Malignant	8500	Undifferentiated; anaplastic; Grade IV	Positive histology	IV	T1c	N1	M1	Blank(s)	Blank(s)	Blank(s)	Blank(s)	0	Unknown or not applicable	None; diagnosed at autopsy	No radiation and/or cancer-directed surgery	Not recommended	None/Unknown	Yes	Blank(s)	Blank(s)	Blank(s)	Blank(s)	Blank(s)	No systemic therapy and/or surgical procedures	Blank(s)	No	No	No	Yes	HR+/HER2- (Luminal A)	Dead (attributable to this cancer dx)	50	Complete dates are available and there are more than 0 days of survival	Dead	2nd of 2 or more primaries	Hospital inpatient/outpatient or clinic	Married (including common law)
1229181	57 years	White	Female	2011	Malignant	8140	Poorly differentiated; Grade III	Positive histology	IV	T1c	N0	M1	Blank(s)	Blank(s)	Blank(s)	Blank(s)	0	Unknown or not applicable	None; diagnosed at autopsy	No radiation and/or cancer-directed surgery	Not recommended	None/Unknown	No/Unknown	Blank(s)	Blank(s)	Blank(s)	Blank(s)	Blank(s)	No systemic therapy and/or surgical procedures	Blank(s)	Yes	Yes	No	No	Unknown	Dead (attributable to this cancer dx)	2	Complete dates are available and there are more than 0 days of survival	Dead	One primary only	Hospital inpatient/outpatient or clinic	Single (never married)
1229204	57 years	White	Female	2011	Malignant	8500	Poorly differentiated; Grade III	Positive histology	IV	T2	N1mi	M1	Blank(s)	Blank(s)	Blank(s)	Blank(s)	42	Unknown or not applicable	None; diagnosed at autopsy	Radiation after surgery	Surgery performed	Beam radiation	No/Unknown	Blank(s)	Blank(s)	Blank(s)	Blank(s)	Blank(s)	Systemic therapy before surgery	Blank(s)	Yes	No	No	No	HR+/HER2- (Luminal A)	Dead (attributable to this cancer dx)	68	Complete dates are available and there are more than 0 days of survival	Dead	2nd of 2 or more primaries	Hospital inpatient/outpatient or clinic	Married (including common law)
1229245	53 years	White	Female	2011	Malignant	8530	Poorly differentiated; Grade III	Positive histology	IV	T4d	N1	M1	Blank(s)	Blank(s)	Blank(s)	Blank(s)	0	Unknown or not applicable	None; diagnosed at autopsy	No radiation and/or cancer-directed surgery	Not recommended	Beam radiation	Yes	Blank(s)	Blank(s)	Blank(s)	Blank(s)	Blank(s)	No systemic therapy and/or surgical procedures	Blank(s)	Yes	No	No	No	HR+/HER2- (Luminal A)	Dead (attributable to this cancer dx)	55	Complete dates are available and there are more than 0 days of survival	Dead	One primary only	Hospital inpatient/outpatient or clinic	Unmarried or Domestic Partner
1229369	57 years	Other (American Indian/AK Native, Asian/Pacific Islander)	Female	2011	Malignant	8500	Poorly differentiated; Grade III	Positive histology	IV	T1a	N0	M1	Blank(s)	Blank(s)	Blank(s)	Blank(s)	22	Unknown or not applicable	None; diagnosed at autopsy	Radiation after surgery	Surgery performed	Beam radiation	No/Unknown	Blank(s)	Blank(s)	Blank(s)	Blank(s)	Blank(s)	No systemic therapy and/or surgical procedures	Blank(s)	Yes	No	Yes	No	HR+/HER2+ (Luminal B)	Dead (attributable to this cancer dx)	28	Complete dates are available and there are more than 0 days of survival	Dead	One primary only	Hospital inpatient/outpatient or clinic	Married (including common law)
1229899	80 years	White	Female	2011	Malignant	8530	Undifferentiated; anaplastic; Grade IV	Positive histology	IV	T4d	N2a	M1	Blank(s)	Blank(s)	Blank(s)	Blank(s)	51	Unknown or not applicable	None; diagnosed at autopsy	Radiation after surgery	Surgery performed	Beam radiation	Yes	Blank(s)	Blank(s)	Blank(s)	Blank(s)	Blank(s)	Systemic therapy before surgery	Blank(s)	Yes	No	No	No	HR+/HER2- (Luminal A)	Dead (attributable to this cancer dx)	9	Complete dates are available and there are more than 0 days of survival	Dead	One primary only	Hospital inpatient/outpatient or clinic	Unknown
1231444	58 years	White	Female	2010	Malignant	8500	Poorly differentiated; Grade III	Positive histology	IV	T4b	N0	M1	Blank(s)	Blank(s)	Blank(s)	Blank(s)	22	Unknown or not applicable	None; diagnosed at autopsy	No radiation and/or cancer-directed surgery	Surgery performed	None/Unknown	No/Unknown	Blank(s)	Blank(s)	Blank(s)	Blank(s)	Blank(s)	No systemic therapy and/or surgical procedures	Blank(s)	Yes	No	Yes	Yes	Unknown	Dead (attributable to this cancer dx)	0	Complete dates are available and there are more than 0 days of survival	Dead	One primary only	Hospital inpatient/outpatient or clinic	Divorced
1231717	55 years	Black	Female	2012	Malignant	8520	Well differentiated; Grade I	Positive histology	IV	T2	N1	M1	Blank(s)	Blank(s)	Blank(s)	Blank(s)	0	Unknown or not applicable	None; diagnosed at autopsy	No radiation and/or cancer-directed surgery	Not recommended	None/Unknown	No/Unknown	Blank(s)	Blank(s)	Blank(s)	Blank(s)	Blank(s)	No systemic therapy and/or surgical procedures	Blank(s)	Yes	No	No	No	HR+/HER2- (Luminal A)	Alive or dead of other cause	83	Complete dates are available and there are more than 0 days of survival	Alive	One primary only	Hospital inpatient/outpatient or clinic	Married (including common law)
1231785	55 years	White	Female	2012	Malignant	8010	Unknown	Positive histology	IV	TX	N0	M1	Blank(s)	Blank(s)	Blank(s)	Blank(s)	0	Unknown or not applicable	None; diagnosed at autopsy	No radiation and/or cancer-directed surgery	Not recommended	Beam radiation	No/Unknown	Blank(s)	Blank(s)	Blank(s)	Blank(s)	Blank(s)	No systemic therapy and/or surgical procedures	Blank(s)	Yes	No	No	No	HR+/HER2- (Luminal A)	Dead (attributable to this cancer dx)	64	Complete dates are available and there are more than 0 days of survival	Dead	One primary only	Hospital inpatient/outpatient or clinic	Married (including common law)
1232060	54 years	White	Female	2012	Malignant	8500	Poorly differentiated; Grade III	Positive histology	IV	T3	N0	M1	Blank(s)	Blank(s)	Blank(s)	Blank(s)	0	Unknown or not applicable	None; diagnosed at autopsy	No radiation and/or cancer-directed surgery	Not recommended	Beam radiation	No/Unknown	Blank(s)	Blank(s)	Blank(s)	Blank(s)	Blank(s)	No systemic therapy and/or surgical procedures	Blank(s)	Yes	No	No	No	HR+/HER2+ (Luminal B)	Dead (attributable to this cancer dx)	16	Complete dates are available and there are more than 0 days of survival	Dead	One primary only	Hospital inpatient/outpatient or clinic	Married (including common law)
1232088	64 years	White	Female	2012	Malignant	8500	Poorly differentiated; Grade III	Positive histology	IV	T2	N2a	M1	Blank(s)	Blank(s)	Blank(s)	Blank(s)	41	Unknown or not applicable	None; diagnosed at autopsy	Radiation after surgery	Surgery performed	Beam radiation	Yes	Blank(s)	Blank(s)	Blank(s)	Blank(s)	Blank(s)	Systemic therapy both before and after surgery	Blank(s)	Yes	No	No	No	HR+/HER2- (Luminal A)	Dead (attributable to this cancer dx)	58	Complete dates are available and there are more than 0 days of survival	Dead	One primary only	Hospital inpatient/outpatient or clinic	Single (never married)
1232171	62 years	White	Female	2011	Malignant	8500	Moderately differentiated; Grade II	Positive histology	IV	T3	N1a	M1	Blank(s)	Blank(s)	Blank(s)	Blank(s)	51	Unknown or not applicable	None; diagnosed at autopsy	No radiation and/or cancer-directed surgery	Surgery performed	None/Unknown	Yes	Blank(s)	Blank(s)	Blank(s)	Blank(s)	Blank(s)	Systemic therapy after surgery	Blank(s)	Yes	No	No	No	HR+/HER2- (Luminal A)	Dead (attributable to this cancer dx)	39	Complete dates are available and there are more than 0 days of survival	Dead	One primary only	Hospital inpatient/outpatient or clinic	Married (including common law)
1232394	53 years	White	Female	2012	Malignant	8520	Moderately differentiated; Grade II	Positive histology	IV	T3	N2NOS	M1	Blank(s)	Blank(s)	Blank(s)	Blank(s)	0	Unknown or not applicable	None; diagnosed at autopsy	No radiation and/or cancer-directed surgery	Not recommended	None/Unknown	Yes	Blank(s)	Blank(s)	Blank(s)	Blank(s)	Blank(s)	No systemic therapy and/or surgical procedures	Blank(s)	No	No	No	No	HR+/HER2+ (Luminal B)	Dead (attributable to this cancer dx)	37	Complete dates are available and there are more than 0 days of survival	Dead	One primary only	Hospital inpatient/outpatient or clinic	Divorced
1232402	59 years	Black	Female	2011	Malignant	8520	Unknown	Positive histology	IV	TX	N1	M1	Blank(s)	Blank(s)	Blank(s)	Blank(s)	0	Unknown or not applicable	None; diagnosed at autopsy	No radiation and/or cancer-directed surgery	Not recommended	None/Unknown	Yes	Blank(s)	Blank(s)	Blank(s)	Blank(s)	Blank(s)	No systemic therapy and/or surgical procedures	Blank(s)	No	No	No	No	HR+/HER2+ (Luminal B)	Dead (attributable to this cancer dx)	22	Incomplete dates are available and there cannot be zero days of follow-up	Dead	One primary only	Hospital inpatient/outpatient or clinic	Married (including common law)
1233092	46 years	White	Female	2011	Malignant	8500	Moderately differentiated; Grade II	Positive histology	IV	T4b	N3b	M1	Blank(s)	Blank(s)	Blank(s)	Blank(s)	0	Unknown or not applicable	None; diagnosed at autopsy	No radiation and/or cancer-directed surgery	Not recommended	None/Unknown	Yes	Blank(s)	Blank(s)	Blank(s)	Blank(s)	Blank(s)	No systemic therapy and/or surgical procedures	Blank(s)	Yes	No	No	No	HR+/HER2+ (Luminal B)	Alive or dead of other cause	87	Complete dates are available and there are more than 0 days of survival	Alive	One primary only	Hospital inpatient/outpatient or clinic	Married (including common law)
1233288	65 years	White	Female	2012	Malignant	8500	Well differentiated; Grade I	Positive histology	IV	TX	NX	M1	Blank(s)	Blank(s)	Blank(s)	Blank(s)	0	Unknown or not applicable	None; diagnosed at autopsy	No radiation and/or cancer-directed surgery	Not recommended	None/Unknown	No/Unknown	Blank(s)	Blank(s)	Blank(s)	Blank(s)	Blank(s)	No systemic therapy and/or surgical procedures	Blank(s)	Unknown	Unknown	Unknown	Unknown	Unknown	Dead (attributable to this cancer dx)	0	Complete dates are available and there are more than 0 days of survival	Dead	One primary only	Hospital inpatient/outpatient or clinic	Unknown
1233318	69 years	Black	Female	2011	Malignant	8140	Unknown	Positive exfoliative cytology, no positive histology	IV	T0	N1	M1	Blank(s)	Blank(s)	Blank(s)	Blank(s)	0	Unknown or not applicable	None; diagnosed at autopsy	No radiation and/or cancer-directed surgery	Not recommended	None/Unknown	No/Unknown	Blank(s)	Blank(s)	Blank(s)	Blank(s)	Blank(s)	No systemic therapy and/or surgical procedures	Blank(s)	Unknown	Unknown	Unknown	Unknown	HR+/HER2- (Luminal A)	Dead (attributable to this cancer dx)	1	Complete dates are available and there are more than 0 days of survival	Dead	One primary only	Hospital inpatient/outpatient or clinic	Widowed
1233494	59 years	White	Female	2011	Malignant	8540	Unknown	Positive histology	IV	TX	NX	M1	Blank(s)	Blank(s)	Blank(s)	Blank(s)	0	Unknown or not applicable	None; diagnosed at autopsy	No radiation and/or cancer-directed surgery	Not recommended	None/Unknown	Yes	Blank(s)	Blank(s)	Blank(s)	Blank(s)	Blank(s)	No systemic therapy and/or surgical procedures	Blank(s)	Yes	No	No	No	HR+/HER2- (Luminal A)	Dead (attributable to this cancer dx)	21	Complete dates are available and there are more than 0 days of survival	Dead	One primary only	Hospital inpatient/outpatient or clinic	Divorced
1233542	64 years	White	Female	2012	Malignant	8500	Moderately differentiated; Grade II	Positive histology	IV	T4d	N1	M1	Blank(s)	Blank(s)	Blank(s)	Blank(s)	0	Unknown or not applicable	None; diagnosed at autopsy	No radiation and/or cancer-directed surgery	Recommended, unknown if performed	None/Unknown	Yes	Blank(s)	Blank(s)	Blank(s)	Blank(s)	Blank(s)	No systemic therapy and/or surgical procedures	Blank(s)	Yes	No	No	Yes	HR-/HER2+ (HER2 enriched)	Dead (attributable to this cancer dx)	33	Complete dates are available and there are more than 0 days of survival	Dead	One primary only	Hospital inpatient/outpatient or clinic	Married (including common law)
1233624	57 years	Black	Female	2012	Malignant	8500	Poorly differentiated; Grade III	Positive histology	IV	TX	N1	M1	Blank(s)	Blank(s)	Blank(s)	Blank(s)	0	Unknown or not applicable	None; diagnosed at autopsy	No radiation and/or cancer-directed surgery	Not recommended	None/Unknown	No/Unknown	Blank(s)	Blank(s)	Blank(s)	Blank(s)	Blank(s)	No systemic therapy and/or surgical procedures	Blank(s)	No	No	No	Yes	HR+/HER2- (Luminal A)	Dead (attributable to this cancer dx)	33	Complete dates are available and there are more than 0 days of survival	Dead	1st of 2 or more primaries	Hospital inpatient/outpatient or clinic	Married (including common law)
1233624	58 years	Black	Female	2012	Malignant	8500	Moderately differentiated; Grade II	Positive histology	IV	T2	N1	M1	Blank(s)	Blank(s)	Blank(s)	Blank(s)	0	Unknown or not applicable	None; diagnosed at autopsy	No radiation and/or cancer-directed surgery	Not recommended	None/Unknown	No/Unknown	Blank(s)	Blank(s)	Blank(s)	Blank(s)	Blank(s)	No systemic therapy and/or surgical procedures	Blank(s)	No	No	No	Yes	HR+/HER2- (Luminal A)	Dead (attributable to this cancer dx)	31	Complete dates are available and there are more than 0 days of survival	Dead	3rd of 3 or more primaries	Hospital inpatient/outpatient or clinic	Married (including common law)
1234076	57 years	Other (American Indian/AK Native, Asian/Pacific Islander)	Female	2012	Malignant	8507	Poorly differentiated; Grade III	Positive histology	IV	T1c	N3c	M1	Blank(s)	Blank(s)	Blank(s)	Blank(s)	51	Unknown or not applicable	None; diagnosed at autopsy	Radiation after surgery	Surgery performed	Beam radiation	Yes	Blank(s)	Blank(s)	Blank(s)	Blank(s)	Blank(s)	Surgery both before and after systemic therapy	Blank(s)	No	No	No	No	HR+/HER2- (Luminal A)	Alive or dead of other cause	82	Complete dates are available and there are more than 0 days of survival	Alive	1st of 2 or more primaries	Hospital inpatient/outpatient or clinic	Married (including common law)
1234230	57 years	White	Female	2012	Malignant	8520	Moderately differentiated; Grade II	Positive histology	IV	T3	N2a	M1	Blank(s)	Blank(s)	Blank(s)	Blank(s)	51	Unknown or not applicable	None; diagnosed at autopsy	No radiation and/or cancer-directed surgery	Surgery performed	None/Unknown	No/Unknown	Blank(s)	Blank(s)	Blank(s)	Blank(s)	Blank(s)	No systemic therapy and/or surgical procedures	Blank(s)	Yes	No	No	No	HR+/HER2- (Luminal A)	Dead (attributable to this cancer dx)	44	Complete dates are available and there are more than 0 days of survival	Dead	One primary only	Hospital inpatient/outpatient or clinic	Unmarried or Domestic Partner
1234979	85+ years	Black	Female	2012	Malignant	8500	Moderately differentiated; Grade II	Positive histology	IV	T3	N1	M1	Blank(s)	Blank(s)	Blank(s)	Blank(s)	0	Unknown or not applicable	None; diagnosed at autopsy	No radiation and/or cancer-directed surgery	Not recommended	None/Unknown	No/Unknown	Blank(s)	Blank(s)	Blank(s)	Blank(s)	Blank(s)	No systemic therapy and/or surgical procedures	Blank(s)	Yes	No	No	Yes	HR+/HER2- (Luminal A)	Dead (attributable to this cancer dx)	1	Complete dates are available and there are more than 0 days of survival	Dead	One primary only	Hospital inpatient/outpatient or clinic	Widowed
1235052	45 years	White	Female	2012	Malignant	8520	Unknown	Positive histology	IV	T1a	N1	M1	Blank(s)	Blank(s)	Blank(s)	Blank(s)	22	Unknown or not applicable	None; diagnosed at autopsy	No radiation and/or cancer-directed surgery	Surgery performed	None/Unknown	No/Unknown	Blank(s)	Blank(s)	Blank(s)	Blank(s)	Blank(s)	Systemic therapy after surgery	Blank(s)	Yes	No	No	No	HR+/HER2- (Luminal A)	Dead (attributable to this cancer dx)	46	Complete dates are available and there are more than 0 days of survival	Dead	One primary only	Hospital inpatient/outpatient or clinic	Married (including common law)
1236512	60 years	White	Female	2012	Malignant	8500	Moderately differentiated; Grade II	Positive histology	IV	T2	N1a	M1	Blank(s)	Blank(s)	Blank(s)	Blank(s)	0	Unknown or not applicable	None; diagnosed at autopsy	No radiation and/or cancer-directed surgery	Not recommended	None/Unknown	No/Unknown	Blank(s)	Blank(s)	Blank(s)	Blank(s)	Blank(s)	Systemic therapy after surgery	Blank(s)	Yes	No	No	No	HR+/HER2+ (Luminal B)	Dead (attributable to this cancer dx)	22	Complete dates are available and there are more than 0 days of survival	Dead	One primary only	Hospital inpatient/outpatient or clinic	Unknown
1236744	72 years	White	Female	2017	Malignant	8500	Unknown	Positive histology	Blank(s)	Blank(s)	Blank(s)	Blank(s)	4	c2	c3	c1	0	Unknown or not applicable	None; diagnosed at autopsy	No radiation and/or cancer-directed surgery	Not recommended	None/Unknown	No/Unknown	Blank(s)	Blank(s)	Blank(s)	Blank(s)	Blank(s)	No systemic therapy and/or surgical procedures	Blank(s)	Yes	No	No	No	HR+/HER2- (Luminal A)	Alive or dead of other cause	17	Complete dates are available and there are more than 0 days of survival	Alive	2nd of 2 or more primaries	Hospital inpatient/outpatient or clinic	Unknown
1237605	27 years	White	Female	2012	Malignant	8500	Poorly differentiated; Grade III	Positive histology	IV	T3	N3c	M1	Blank(s)	Blank(s)	Blank(s)	Blank(s)	45	Unknown or not applicable	None; diagnosed at autopsy	Radiation after surgery	Surgery performed	Beam radiation	Yes	Blank(s)	Blank(s)	Blank(s)	Blank(s)	Blank(s)	Systemic therapy after surgery	Blank(s)	No	No	No	No	HR+/HER2+ (Luminal B)	Alive or dead of other cause	83	Complete dates are available and there are more than 0 days of survival	Alive	One primary only	Hospital inpatient/outpatient or clinic	Married (including common law)
1237690	85+ years	Black	Male	2012	Malignant	8140	Undifferentiated; anaplastic; Grade IV	Positive histology	IV	TX	N1a	M1	Blank(s)	Blank(s)	Blank(s)	Blank(s)	0	Unknown or not applicable	None; diagnosed at autopsy	Radiation after surgery	Not recommended	Beam radiation	Yes	Blank(s)	Blank(s)	Blank(s)	Blank(s)	Blank(s)	Systemic therapy after surgery	Blank(s)	Yes	No	No	Yes	HR-/HER2- (Triple Negative)	Dead (attributable to this cancer dx)	16	Complete dates are available and there are more than 0 days of survival	Dead	One primary only	Hospital inpatient/outpatient or clinic	Married (including common law)
1238438	71 years	Black	Female	2012	Malignant	8500	Moderately differentiated; Grade II	Positive histology	IV	T1c	N1	M1	Blank(s)	Blank(s)	Blank(s)	Blank(s)	0	Unknown or not applicable	None; diagnosed at autopsy	No radiation and/or cancer-directed surgery	Not recommended	None/Unknown	No/Unknown	Blank(s)	Blank(s)	Blank(s)	Blank(s)	Blank(s)	No systemic therapy and/or surgical procedures	Blank(s)	Yes	No	No	No	HR+/HER2+ (Luminal B)	Dead (missing/unknown COD)	63	Complete dates are available and there are more than 0 days of survival	Dead	One primary only	Hospital inpatient/outpatient or clinic	Single (never married)
1238610	85+ years	White	Female	2012	Malignant	8140	Unknown	Positive histology	IV	TX	NX	M1	Blank(s)	Blank(s)	Blank(s)	Blank(s)	0	Unknown or not applicable	None; diagnosed at autopsy	No radiation and/or cancer-directed surgery	Not recommended	Beam radiation	No/Unknown	Blank(s)	Blank(s)	Blank(s)	Blank(s)	Blank(s)	No systemic therapy and/or surgical procedures	Blank(s)	Yes	No	No	No	HR-/HER2- (Triple Negative)	Dead (attributable to this cancer dx)	1	Complete dates are available and there are more than 0 days of survival	Dead	One primary only	Hospital inpatient/outpatient or clinic	Widowed
1238697	64 years	White	Female	2012	Malignant	8010	Unknown	Positive histology	IV	TX	N0	M1	Blank(s)	Blank(s)	Blank(s)	Blank(s)	0	Unknown or not applicable	None; diagnosed at autopsy	No radiation and/or cancer-directed surgery	Not recommended	None/Unknown	No/Unknown	Blank(s)	Blank(s)	Blank(s)	Blank(s)	Blank(s)	No systemic therapy and/or surgical procedures	Blank(s)	Yes	No	No	No	Unknown	Dead (attributable to this cancer dx)	4	Complete dates are available and there are more than 0 days of survival	Dead	One primary only	Hospital inpatient/outpatient or clinic	Single (never married)
1239498	63 years	White	Female	2012	Malignant	8500	Moderately differentiated; Grade II	Positive histology	IV	T1c	N0	M1	Blank(s)	Blank(s)	Blank(s)	Blank(s)	0	Unknown or not applicable	None; diagnosed at autopsy	No radiation and/or cancer-directed surgery	Not recommended	None/Unknown	Yes	Blank(s)	Blank(s)	Blank(s)	Blank(s)	Blank(s)	No systemic therapy and/or surgical procedures	Blank(s)	Yes	No	Yes	Yes	HR+/HER2- (Luminal A)	Dead (attributable to this cancer dx)	39	Complete dates are available and there are more than 0 days of survival	Dead	One primary only	Hospital inpatient/outpatient or clinic	Married (including common law)
1239949	85+ years	White	Female	2012	Malignant	8500	Moderately differentiated; Grade II	Positive histology	IV	T4a	N0	M1	Blank(s)	Blank(s)	Blank(s)	Blank(s)	0	Unknown or not applicable	Non-primary surgical procedure to other regional sites	Radiation after surgery	Not recommended	Beam radiation	Yes	Blank(s)	Blank(s)	Blank(s)	Blank(s)	Blank(s)	Systemic therapy after surgery	Blank(s)	Yes	No	No	Yes	HR-/HER2- (Triple Negative)	Dead (attributable to this cancer dx)	2	Complete dates are available and there are more than 0 days of survival	Dead	1st of 2 or more primaries	Hospital inpatient/outpatient or clinic	Widowed
1239949	85+ years	White	Female	2012	Malignant	8500	Poorly differentiated; Grade III	Positive histology	IV	T1c	N0	M1	Blank(s)	Blank(s)	Blank(s)	Blank(s)	0	Unknown or not applicable	None; diagnosed at autopsy	No radiation and/or cancer-directed surgery	Not recommended	Beam radiation	Yes	Blank(s)	Blank(s)	Blank(s)	Blank(s)	Blank(s)	No systemic therapy and/or surgical procedures	Blank(s)	Yes	No	No	Yes	HR-/HER2- (Triple Negative)	Dead (attributable to this cancer dx)	2	Complete dates are available and there are more than 0 days of survival	Dead	2nd of 2 or more primaries	Hospital inpatient/outpatient or clinic	Widowed
1239956	36 years	Black	Female	2012	Malignant	8500	Moderately differentiated; Grade II	Positive histology	IV	T3	N1	M1	Blank(s)	Blank(s)	Blank(s)	Blank(s)	0	Unknown or not applicable	None; diagnosed at autopsy	No radiation and/or cancer-directed surgery	Not recommended	Beam radiation	Yes	Blank(s)	Blank(s)	Blank(s)	Blank(s)	Blank(s)	No systemic therapy and/or surgical procedures	Blank(s)	Yes	No	No	No	HR+/HER2+ (Luminal B)	Dead (missing/unknown COD)	34	Complete dates are available and there are more than 0 days of survival	Dead	One primary only	Hospital inpatient/outpatient or clinic	Single (never married)
1239976	62 years	Other (American Indian/AK Native, Asian/Pacific Islander)	Female	2012	Malignant	8500	Moderately differentiated; Grade II	Positive histology	IV	T4a	N1	M1	Blank(s)	Blank(s)	Blank(s)	Blank(s)	0	Unknown or not applicable	None; diagnosed at autopsy	No radiation and/or cancer-directed surgery	Not recommended	None/Unknown	No/Unknown	Blank(s)	Blank(s)	Blank(s)	Blank(s)	Blank(s)	No systemic therapy and/or surgical procedures	Blank(s)	Yes	No	No	Yes	HR+/HER2- (Luminal A)	Alive or dead of other cause	4	Complete dates are available and there are more than 0 days of survival	Dead	One primary only	Hospital inpatient/outpatient or clinic	Married (including common law)
1240209	65 years	White	Female	2012	Malignant	8500	Unknown	Positive histology	IV	T4b	N2a	M1	Blank(s)	Blank(s)	Blank(s)	Blank(s)	0	Unknown or not applicable	None; diagnosed at autopsy	No radiation and/or cancer-directed surgery	Not recommended	Beam radiation	No/Unknown	Blank(s)	Blank(s)	Blank(s)	Blank(s)	Blank(s)	No systemic therapy and/or surgical procedures	Blank(s)	Yes	No	No	Yes	HR+/HER2- (Luminal A)	Dead (attributable to this cancer dx)	26	Complete dates are available and there are more than 0 days of survival	Dead	1st of 2 or more primaries	Hospital inpatient/outpatient or clinic	Married (including common law)
1240209	65 years	White	Female	2012	Malignant	8500	Unknown	Positive histology	IV	T1c	N0	M1	Blank(s)	Blank(s)	Blank(s)	Blank(s)	0	Unknown or not applicable	None; diagnosed at autopsy	No radiation and/or cancer-directed surgery	Not recommended	None/Unknown	No/Unknown	Blank(s)	Blank(s)	Blank(s)	Blank(s)	Blank(s)	No systemic therapy and/or surgical procedures	Blank(s)	Yes	No	No	Yes	HR+/HER2- (Luminal A)	Dead (attributable to this cancer dx)	25	Complete dates are available and there are more than 0 days of survival	Dead	2nd of 2 or more primaries	Hospital inpatient/outpatient or clinic	Married (including common law)
1240863	60 years	Black	Female	2011	Malignant	8500	Poorly differentiated; Grade III	Positive histology	IV	T4b	NX	M1	Blank(s)	Blank(s)	Blank(s)	Blank(s)	0	Unknown or not applicable	None; diagnosed at autopsy	No radiation and/or cancer-directed surgery	Not recommended	None/Unknown	No/Unknown	Blank(s)	Blank(s)	Blank(s)	Blank(s)	Blank(s)	No systemic therapy and/or surgical procedures	Blank(s)	Yes	Unknown	No	Yes	HR+/HER2- (Luminal A)	Dead (missing/unknown COD)	0	Complete dates are available and there are more than 0 days of survival	Dead	One primary only	Hospital inpatient/outpatient or clinic	Unknown
1241244	39 years	Other (American Indian/AK Native, Asian/Pacific Islander)	Female	2011	Malignant	8522	Poorly differentiated; Grade III	Positive histology	IV	T1c	N0(i+)	M1	Blank(s)	Blank(s)	Blank(s)	Blank(s)	49	Unknown or not applicable	None; diagnosed at autopsy	No radiation and/or cancer-directed surgery	Surgery performed	None/Unknown	Yes	Blank(s)	Blank(s)	Blank(s)	Blank(s)	Blank(s)	Systemic therapy after surgery	Blank(s)	No	No	Yes	No	HR+/HER2- (Luminal A)	Dead (attributable to this cancer dx)	33	Complete dates are available and there are more than 0 days of survival	Dead	One primary only	Hospital inpatient/outpatient or clinic	Married (including common law)
1241387	47 years	Black	Female	2011	Malignant	8500	Moderately differentiated; Grade II	Positive histology	IV	T4b	N0	M1	Blank(s)	Blank(s)	Blank(s)	Blank(s)	0	Unknown or not applicable	None; diagnosed at autopsy	No radiation and/or cancer-directed surgery	Not recommended	None/Unknown	Yes	Blank(s)	Blank(s)	Blank(s)	Blank(s)	Blank(s)	No systemic therapy and/or surgical procedures	Blank(s)	No	No	Yes	Yes	HR+/HER2+ (Luminal B)	Dead (attributable to this cancer dx)	41	Complete dates are available and there are more than 0 days of survival	Dead	One primary only	Hospital inpatient/outpatient or clinic	Single (never married)
1241448	34 years	Other (American Indian/AK Native, Asian/Pacific Islander)	Female	2012	Malignant	8500	Poorly differentiated; Grade III	Positive histology	IV	T2	N2a	M1	Blank(s)	Blank(s)	Blank(s)	Blank(s)	51	Unknown or not applicable	None; diagnosed at autopsy	Radiation after surgery	Surgery performed	Beam radiation	Yes	Blank(s)	Blank(s)	Blank(s)	Blank(s)	Blank(s)	Systemic therapy after surgery	Blank(s)	Yes	No	No	No	HR+/HER2+ (Luminal B)	Dead (attributable to this cancer dx)	41	Complete dates are available and there are more than 0 days of survival	Dead	One primary only	Hospital inpatient/outpatient or clinic	Married (including common law)
1241531	60 years	Black	Male	2012	Malignant	8500	Poorly differentiated; Grade III	Positive histology	IV	T1c	N1a	M1	Blank(s)	Blank(s)	Blank(s)	Blank(s)	41	Unknown or not applicable	None; diagnosed at autopsy	Radiation after surgery	Surgery performed	Beam radiation	Yes	Blank(s)	Blank(s)	Blank(s)	Blank(s)	Blank(s)	Systemic therapy after surgery	Blank(s)	Yes	No	No	No	HR+/HER2+ (Luminal B)	Alive or dead of other cause	80	Complete dates are available and there are more than 0 days of survival	Alive	2nd of 2 or more primaries	Hospital inpatient/outpatient or clinic	Single (never married)
1241575	68 years	Black	Female	2012	Malignant	8520	Moderately differentiated; Grade II	Positive histology	IV	T2	N1	M1	Blank(s)	Blank(s)	Blank(s)	Blank(s)	0	Unknown or not applicable	None; diagnosed at autopsy	Radiation after surgery	Not recommended	Beam radiation	Yes	Blank(s)	Blank(s)	Blank(s)	Blank(s)	Blank(s)	Systemic therapy after surgery	Blank(s)	Yes	No	No	No	HR+/HER2+ (Luminal B)	Alive or dead of other cause	80	Complete dates are available and there are more than 0 days of survival	Alive	1st of 2 or more primaries	Hospital inpatient/outpatient or clinic	Single (never married)
1241979	47 years	White	Female	2012	Malignant	8500	Moderately differentiated; Grade II	Positive histology	IV	T3	N1mi	M1	Blank(s)	Blank(s)	Blank(s)	Blank(s)	55	Unknown or not applicable	None; diagnosed at autopsy	Radiation after surgery	Surgery performed	Beam radiation	Yes	Blank(s)	Blank(s)	Blank(s)	Blank(s)	Blank(s)	Systemic therapy both before and after surgery	Blank(s)	No	No	No	No	HR-/HER2+ (HER2 enriched)	Dead (attributable to this cancer dx)	21	Complete dates are available and there are more than 0 days of survival	Dead	One primary only	Hospital inpatient/outpatient or clinic	Divorced
1242077	53 years	Other (American Indian/AK Native, Asian/Pacific Islander)	Female	2012	Malignant	8500	Moderately differentiated; Grade II	Positive histology	IV	T2	N3b	M1	Blank(s)	Blank(s)	Blank(s)	Blank(s)	0	Unknown or not applicable	None; diagnosed at autopsy	No radiation and/or cancer-directed surgery	Not recommended	Beam radiation	Yes	Blank(s)	Blank(s)	Blank(s)	Blank(s)	Blank(s)	No systemic therapy and/or surgical procedures	Blank(s)	Yes	No	Yes	No	HR+/HER2+ (Luminal B)	Alive or dead of other cause	76	Complete dates are available and there are more than 0 days of survival	Alive	One primary only	Hospital inpatient/outpatient or clinic	Unknown
1242176	75 years	Black	Female	2014	Malignant	8500	Poorly differentiated; Grade III	Positive histology	IV	T4b	N2a	M1	Blank(s)	Blank(s)	Blank(s)	Blank(s)	41	Unknown or not applicable	None; diagnosed at autopsy	No radiation and/or cancer-directed surgery	Surgery performed	None/Unknown	No/Unknown	Blank(s)	Blank(s)	Blank(s)	Blank(s)	Blank(s)	Systemic therapy after surgery	Blank(s)	No	Yes	No	No	HR-/HER2- (Triple Negative)	Dead (attributable to this cancer dx)	1	Complete dates are available and there are more than 0 days of survival	Dead	2nd of 2 or more primaries	Hospital inpatient/outpatient or clinic	Divorced
1242456	62 years	Other (American Indian/AK Native, Asian/Pacific Islander)	Female	2012	Malignant	8520	Poorly differentiated; Grade III	Positive histology	IV	T3	N3a	M1	Blank(s)	Blank(s)	Blank(s)	Blank(s)	51	Unknown or not applicable	None; diagnosed at autopsy	Radiation after surgery	Surgery performed	Beam radiation	Yes	Blank(s)	Blank(s)	Blank(s)	Blank(s)	Blank(s)	Systemic therapy before surgery	Blank(s)	Yes	No	No	No	HR+/HER2- (Luminal A)	Dead (missing/unknown COD)	36	Complete dates are available and there are more than 0 days of survival	Dead	One primary only	Hospital inpatient/outpatient or clinic	Married (including common law)
1242463	85+ years	White	Female	2012	Malignant	8522	Moderately differentiated; Grade II	Positive histology	IV	T2	N2a	M1	Blank(s)	Blank(s)	Blank(s)	Blank(s)	51	Unknown or not applicable	None; diagnosed at autopsy	No radiation and/or cancer-directed surgery	Surgery performed	None/Unknown	No/Unknown	Blank(s)	Blank(s)	Blank(s)	Blank(s)	Blank(s)	Systemic therapy after surgery	Blank(s)	Yes	No	No	No	HR+/HER2- (Luminal A)	Dead (attributable to this cancer dx)	61	Complete dates are available and there are more than 0 days of survival	Dead	One primary only	Hospital inpatient/outpatient or clinic	Married (including common law)
1243444	59 years	White	Female	2012	Malignant	8140	Unknown	Positive histology	IV	T0	N0	M1	Blank(s)	Blank(s)	Blank(s)	Blank(s)	0	Unknown or not applicable	None; diagnosed at autopsy	No radiation and/or cancer-directed surgery	Not recommended	None/Unknown	No/Unknown	Blank(s)	Blank(s)	Blank(s)	Blank(s)	Blank(s)	No systemic therapy and/or surgical procedures	Blank(s)	Yes	No	No	No	Unknown	Dead (attributable to this cancer dx)	23	Complete dates are available and there are more than 0 days of survival	Dead	One primary only	Hospital inpatient/outpatient or clinic	Single (never married)
1243585	71 years	White	Female	2012	Malignant	8520	Unknown	Positive histology	IV	T0	N0	M1	Blank(s)	Blank(s)	Blank(s)	Blank(s)	0	Unknown or not applicable	None; diagnosed at autopsy	No radiation and/or cancer-directed surgery	Not recommended	Beam radiation	Yes	Blank(s)	Blank(s)	Blank(s)	Blank(s)	Blank(s)	No systemic therapy and/or surgical procedures	Blank(s)	Yes	No	No	No	Unknown	Dead (attributable to this cancer dx)	40	Complete dates are available and there are more than 0 days of survival	Dead	2nd of 2 or more primaries	Hospital inpatient/outpatient or clinic	Married (including common law)
1243675	61 years	Other (American Indian/AK Native, Asian/Pacific Islander)	Female	2012	Malignant	8140	Unknown	Positive exfoliative cytology, no positive histology	IV	T1c	N1	M1	Blank(s)	Blank(s)	Blank(s)	Blank(s)	0	Unknown or not applicable	None; diagnosed at autopsy	No radiation and/or cancer-directed surgery	Not recommended	None/Unknown	No/Unknown	Blank(s)	Blank(s)	Blank(s)	Blank(s)	Blank(s)	Systemic therapy after surgery	Blank(s)	Yes	No	No	No	HR+/HER2- (Luminal A)	Dead (attributable to this cancer dx)	15	Complete dates are available and there are more than 0 days of survival	Dead	One primary only	Hospital inpatient/outpatient or clinic	Married (including common law)
1243771	50 years	White	Female	2012	Malignant	8500	Moderately differentiated; Grade II	Positive histology	IV	T2	N1	M1	Blank(s)	Blank(s)	Blank(s)	Blank(s)	22	Unknown or not applicable	None; diagnosed at autopsy	Radiation after surgery	Surgery performed	Beam radiation	Yes	Blank(s)	Blank(s)	Blank(s)	Blank(s)	Blank(s)	Systemic therapy both before and after surgery	Blank(s)	No	No	No	No	HR+/HER2- (Luminal A)	Alive or dead of other cause	80	Complete dates are available and there are more than 0 days of survival	Alive	One primary only	Hospital inpatient/outpatient or clinic	Married (including common law)
1244634	57 years	Black	Female	2012	Malignant	8500	Poorly differentiated; Grade III	Positive histology	IV	T4d	N1	M1	Blank(s)	Blank(s)	Blank(s)	Blank(s)	51	Unknown or not applicable	None; diagnosed at autopsy	No radiation and/or cancer-directed surgery	Surgery performed	None/Unknown	Yes	Blank(s)	Blank(s)	Blank(s)	Blank(s)	Blank(s)	Systemic therapy before surgery	Blank(s)	No	No	No	No	HR-/HER2- (Triple Negative)	Alive or dead of other cause	25	Complete dates are available and there are more than 0 days of survival	Alive	One primary only	Hospital inpatient/outpatient or clinic	Widowed
1244851	67 years	White	Female	2012	Malignant	8500	Poorly differentiated; Grade III	Positive histology	IV	TX	N1	M1	Blank(s)	Blank(s)	Blank(s)	Blank(s)	0	Unknown or not applicable	None; diagnosed at autopsy	No radiation and/or cancer-directed surgery	Not recommended	None/Unknown	Yes	Blank(s)	Blank(s)	Blank(s)	Blank(s)	Blank(s)	Systemic therapy after surgery	Blank(s)	No	No	Yes	No	HR-/HER2- (Triple Negative)	Dead (attributable to this cancer dx)	5	Complete dates are available and there are more than 0 days of survival	Dead	One primary only	Hospital inpatient/outpatient or clinic	Unknown
1245494	65 years	White	Female	2012	Malignant	8246	Poorly differentiated; Grade III	Positive histology	IV	T0	N1	M1	Blank(s)	Blank(s)	Blank(s)	Blank(s)	0	Unknown or not applicable	None; diagnosed at autopsy	No radiation and/or cancer-directed surgery	Not recommended	Beam radiation	Yes	Blank(s)	Blank(s)	Blank(s)	Blank(s)	Blank(s)	No systemic therapy and/or surgical procedures	Blank(s)	Yes	Yes	No	Yes	HR+/HER2- (Luminal A)	Dead (attributable to this cancer dx)	13	Complete dates are available and there are more than 0 days of survival	Dead	One primary only	Hospital inpatient/outpatient or clinic	Single (never married)
1246262	69 years	Other (American Indian/AK Native, Asian/Pacific Islander)	Female	2012	Malignant	8500	Moderately differentiated; Grade II	Positive histology	IV	T2	N1	M1	Blank(s)	Blank(s)	Blank(s)	Blank(s)	0	Unknown or not applicable	None; diagnosed at autopsy	No radiation and/or cancer-directed surgery	Not recommended	Beam radiation	No/Unknown	Blank(s)	Blank(s)	Blank(s)	Blank(s)	Blank(s)	No systemic therapy and/or surgical procedures	Blank(s)	Yes	No	No	No	HR+/HER2- (Luminal A)	Alive or dead of other cause	79	Complete dates are available and there are more than 0 days of survival	Alive	One primary only	Hospital inpatient/outpatient or clinic	Single (never married)
1246409	85+ years	White	Female	2012	Malignant	8500	Moderately differentiated; Grade II	Positive histology	IV	T4b	N0	M1	Blank(s)	Blank(s)	Blank(s)	Blank(s)	0	Unknown or not applicable	None; diagnosed at autopsy	No radiation and/or cancer-directed surgery	Not recommended	None/Unknown	No/Unknown	Blank(s)	Blank(s)	Blank(s)	Blank(s)	Blank(s)	No systemic therapy and/or surgical procedures	Blank(s)	Yes	No	No	No	HR+/HER2- (Luminal A)	Dead (attributable to this cancer dx)	42	Complete dates are available and there are more than 0 days of survival	Dead	One primary only	Hospital inpatient/outpatient or clinic	Married (including common law)
1246579	48 years	White	Female	2012	Malignant	8500	Well differentiated; Grade I	Positive histology	IV	T2	N1	M1	Blank(s)	Blank(s)	Blank(s)	Blank(s)	0	Unknown or not applicable	None; diagnosed at autopsy	No radiation and/or cancer-directed surgery	Not recommended	None/Unknown	Yes	Blank(s)	Blank(s)	Blank(s)	Blank(s)	Blank(s)	No systemic therapy and/or surgical procedures	Blank(s)	Yes	No	No	No	HR+/HER2- (Luminal A)	Dead (attributable to this cancer dx)	43	Complete dates are available and there are more than 0 days of survival	Dead	One primary only	Hospital inpatient/outpatient or clinic	Single (never married)
1246617	52 years	Black	Female	2012	Malignant	8500	Poorly differentiated; Grade III	Positive histology	IV	T2	N0	M1	Blank(s)	Blank(s)	Blank(s)	Blank(s)	80	Unknown or not applicable	None; diagnosed at autopsy	Radiation after surgery	Surgery performed	Beam radiation	Yes	Blank(s)	Blank(s)	Blank(s)	Blank(s)	Blank(s)	Systemic therapy after surgery	Blank(s)	No	No	No	Yes	HR-/HER2- (Triple Negative)	Dead (attributable to this cancer dx)	10	Complete dates are available and there are more than 0 days of survival	Dead	One primary only	Hospital inpatient/outpatient or clinic	Married (including common law)
1246628	68 years	Other (American Indian/AK Native, Asian/Pacific Islander)	Female	2012	Malignant	8500	Poorly differentiated; Grade III	Positive histology	IV	T2	N0	M1	Blank(s)	Blank(s)	Blank(s)	Blank(s)	0	Unknown or not applicable	None; diagnosed at autopsy	No radiation and/or cancer-directed surgery	Not recommended	Beam radiation	No/Unknown	Blank(s)	Blank(s)	Blank(s)	Blank(s)	Blank(s)	No systemic therapy and/or surgical procedures	Blank(s)	Yes	No	No	Yes	HR+/HER2- (Luminal A)	Alive or dead of other cause	0	Complete dates are available and there are more than 0 days of survival	Alive	One primary only	Hospital inpatient/outpatient or clinic	Widowed
1247241	67 years	White	Female	2012	Malignant	8500	Poorly differentiated; Grade III	Positive histology	IV	T1c	NX	M1	Blank(s)	Blank(s)	Blank(s)	Blank(s)	0	Unknown or not applicable	None; diagnosed at autopsy	No radiation and/or cancer-directed surgery	Not recommended	Beam radiation	Yes	Blank(s)	Blank(s)	Blank(s)	Blank(s)	Blank(s)	No systemic therapy and/or surgical procedures	Blank(s)	No	Yes	No	No	Unknown	Alive or dead of other cause	23	Complete dates are available and there are more than 0 days of survival	Dead	One primary only	Hospital inpatient/outpatient or clinic	Divorced
1247524	40 years	White	Female	2012	Malignant	8500	Unknown	Positive histology	IV	T4b	N2a	M1	Blank(s)	Blank(s)	Blank(s)	Blank(s)	0	Unknown or not applicable	None; diagnosed at autopsy	No radiation and/or cancer-directed surgery	Not recommended	None/Unknown	Yes	Blank(s)	Blank(s)	Blank(s)	Blank(s)	Blank(s)	No systemic therapy and/or surgical procedures	Blank(s)	Yes	No	No	No	HR+/HER2- (Luminal A)	Dead (attributable to this cancer dx)	19	Complete dates are available and there are more than 0 days of survival	Dead	One primary only	Hospital inpatient/outpatient or clinic	Single (never married)
1248097	60 years	White	Female	2012	Malignant	8500	Poorly differentiated; Grade III	Positive histology	IV	T2	N1	M1	Blank(s)	Blank(s)	Blank(s)	Blank(s)	0	Unknown or not applicable	None; diagnosed at autopsy	No radiation and/or cancer-directed surgery	Not recommended	None/Unknown	Yes	Blank(s)	Blank(s)	Blank(s)	Blank(s)	Blank(s)	Systemic therapy after surgery	Blank(s)	Yes	No	No	Yes	HR+/HER2- (Luminal A)	Dead (attributable to this cancer dx)	43	Complete dates are available and there are more than 0 days of survival	Dead	One primary only	Hospital inpatient/outpatient or clinic	Divorced
1248188	74 years	White	Female	2012	Malignant	8010	Unknown	Positive histology	IV	T2	NX	M1	Blank(s)	Blank(s)	Blank(s)	Blank(s)	0	Unknown or not applicable	None; diagnosed at autopsy	No radiation and/or cancer-directed surgery	Not recommended	None/Unknown	Yes	Blank(s)	Blank(s)	Blank(s)	Blank(s)	Blank(s)	No systemic therapy and/or surgical procedures	Blank(s)	Yes	No	Yes	Yes	HR+/HER2- (Luminal A)	Dead (attributable to this cancer dx)	4	Complete dates are available and there are more than 0 days of survival	Dead	One primary only	Hospital inpatient/outpatient or clinic	Widowed
1248474	69 years	White	Female	2012	Malignant	8503	Unknown	Positive histology	IV	T3	N1NOS	M1	Blank(s)	Blank(s)	Blank(s)	Blank(s)	0	Unknown or not applicable	None; diagnosed at autopsy	No radiation and/or cancer-directed surgery	Not recommended	None/Unknown	Yes	Blank(s)	Blank(s)	Blank(s)	Blank(s)	Blank(s)	Systemic therapy after surgery	Blank(s)	No	No	No	No	HR+/HER2- (Luminal A)	Dead (attributable to this cancer dx)	20	Complete dates are available and there are more than 0 days of survival	Dead	One primary only	Hospital inpatient/outpatient or clinic	Single (never married)
1248815	67 years	White	Female	2012	Malignant	8140	Unknown	Positive histology	IV	T0	N1	M1	Blank(s)	Blank(s)	Blank(s)	Blank(s)	0	Unknown or not applicable	None; diagnosed at autopsy	No radiation and/or cancer-directed surgery	Not recommended	None/Unknown	Yes	Blank(s)	Blank(s)	Blank(s)	Blank(s)	Blank(s)	No systemic therapy and/or surgical procedures	Blank(s)	No	No	Yes	No	HR-/HER2- (Triple Negative)	Dead (attributable to this cancer dx)	17	Complete dates are available and there are more than 0 days of survival	Dead	One primary only	Hospital inpatient/outpatient or clinic	Married (including common law)
1249016	63 years	Black	Female	2012	Malignant	8500	Moderately differentiated; Grade II	Positive histology	IV	T4b	N0	M1	Blank(s)	Blank(s)	Blank(s)	Blank(s)	0	Unknown or not applicable	None; diagnosed at autopsy	No radiation and/or cancer-directed surgery	Not recommended	None/Unknown	No/Unknown	Blank(s)	Blank(s)	Blank(s)	Blank(s)	Blank(s)	No systemic therapy and/or surgical procedures	Blank(s)	No	No	No	No	HR+/HER2- (Luminal A)	Dead (attributable to this cancer dx)	18	Complete dates are available and there are more than 0 days of survival	Dead	One primary only	Hospital inpatient/outpatient or clinic	Divorced
1249274	61 years	White	Female	2012	Malignant	8500	Poorly differentiated; Grade III	Positive histology	IV	T3	N1mi	M1	Blank(s)	Blank(s)	Blank(s)	Blank(s)	20	Unknown or not applicable	None; diagnosed at autopsy	Radiation after surgery	Surgery performed	Beam radiation	Yes	Blank(s)	Blank(s)	Blank(s)	Blank(s)	Blank(s)	Systemic therapy both before and after surgery	Blank(s)	No	No	No	No	HR+/HER2- (Luminal A)	Alive or dead of other cause	77	Complete dates are available and there are more than 0 days of survival	Alive	One primary only	Hospital inpatient/outpatient or clinic	Married (including common law)
1249491	43 years	White	Female	2012	Malignant	8520	Well differentiated; Grade I	Positive histology	IV	T3	N1	M1	Blank(s)	Blank(s)	Blank(s)	Blank(s)	0	Unknown or not applicable	None; diagnosed at autopsy	No radiation and/or cancer-directed surgery	Not recommended	Beam radiation	Yes	Blank(s)	Blank(s)	Blank(s)	Blank(s)	Blank(s)	No systemic therapy and/or surgical procedures	Blank(s)	Yes	No	No	No	HR+/HER2- (Luminal A)	Dead (attributable to this cancer dx)	42	Complete dates are available and there are more than 0 days of survival	Dead	1st of 2 or more primaries	Hospital inpatient/outpatient or clinic	Married (including common law)
1249491	43 years	White	Female	2012	Malignant	8520	Well differentiated; Grade I	Positive histology	IV	T1b	N0	M1	Blank(s)	Blank(s)	Blank(s)	Blank(s)	0	Unknown or not applicable	None; diagnosed at autopsy	No radiation and/or cancer-directed surgery	Not recommended	Beam radiation	No/Unknown	Blank(s)	Blank(s)	Blank(s)	Blank(s)	Blank(s)	No systemic therapy and/or surgical procedures	Blank(s)	Yes	No	No	No	HR+/HER2- (Luminal A)	Dead (attributable to this cancer dx)	41	Complete dates are available and there are more than 0 days of survival	Dead	2nd of 2 or more primaries	Hospital inpatient/outpatient or clinic	Married (including common law)
1249699	57 years	White	Female	2012	Malignant	8500	Moderately differentiated; Grade II	Positive histology	IV	T1c	N1	M1	Blank(s)	Blank(s)	Blank(s)	Blank(s)	0	Unknown or not applicable	None; diagnosed at autopsy	No radiation and/or cancer-directed surgery	Not recommended	None/Unknown	Yes	Blank(s)	Blank(s)	Blank(s)	Blank(s)	Blank(s)	No systemic therapy and/or surgical procedures	Blank(s)	Yes	No	Yes	No	HR+/HER2+ (Luminal B)	Alive or dead of other cause	83	Complete dates are available and there are more than 0 days of survival	Alive	1st of 2 or more primaries	Hospital inpatient/outpatient or clinic	Married (including common law)
1249699	57 years	White	Female	2012	Malignant	8500	Moderately differentiated; Grade II	Positive histology	IV	T1c	N0	M1	Blank(s)	Blank(s)	Blank(s)	Blank(s)	0	Unknown or not applicable	None; diagnosed at autopsy	No radiation and/or cancer-directed surgery	Not recommended	None/Unknown	Yes	Blank(s)	Blank(s)	Blank(s)	Blank(s)	Blank(s)	No systemic therapy and/or surgical procedures	Blank(s)	Yes	No	Yes	No	HR+/HER2+ (Luminal B)	Alive or dead of other cause	83	Complete dates are available and there are more than 0 days of survival	Alive	2nd of 2 or more primaries	Hospital inpatient/outpatient or clinic	Married (including common law)
1249942	72 years	White	Female	2012	Malignant	8575	Poorly differentiated; Grade III	Positive histology	IV	T4b	N3a	M1	Blank(s)	Blank(s)	Blank(s)	Blank(s)	51	Unknown or not applicable	None; diagnosed at autopsy	No radiation and/or cancer-directed surgery	Surgery performed	None/Unknown	No/Unknown	Blank(s)	Blank(s)	Blank(s)	Blank(s)	Blank(s)	No systemic therapy and/or surgical procedures	Blank(s)	No	No	No	Yes	HR+/HER2- (Luminal A)	Dead (attributable to this cancer dx)	6	Complete dates are available and there are more than 0 days of survival	Dead	One primary only	Hospital inpatient/outpatient or clinic	Married (including common law)
1250050	68 years	Other (American Indian/AK Native, Asian/Pacific Islander)	Female	2012	Malignant	8500	Moderately differentiated; Grade II	Positive histology	IV	T2	N0	M1	Blank(s)	Blank(s)	Blank(s)	Blank(s)	0	Unknown or not applicable	None; diagnosed at autopsy	No radiation and/or cancer-directed surgery	Not recommended	None/Unknown	No/Unknown	Blank(s)	Blank(s)	Blank(s)	Blank(s)	Blank(s)	No systemic therapy and/or surgical procedures	Blank(s)	No	No	No	Yes	HR+/HER2+ (Luminal B)	Dead (attributable to this cancer dx)	0	Complete dates are available and there are more than 0 days of survival	Dead	One primary only	Hospital inpatient/outpatient or clinic	Single (never married)
1250304	75 years	White	Female	2012	Malignant	8500	Poorly differentiated; Grade III	Positive histology	IV	T4b	N1a	M1	Blank(s)	Blank(s)	Blank(s)	Blank(s)	51	Unknown or not applicable	None; diagnosed at autopsy	No radiation and/or cancer-directed surgery	Surgery performed	None/Unknown	No/Unknown	Blank(s)	Blank(s)	Blank(s)	Blank(s)	Blank(s)	Systemic therapy after surgery	Blank(s)	Yes	No	No	No	HR+/HER2- (Luminal A)	Dead (attributable to this cancer dx)	61	Complete dates are available and there are more than 0 days of survival	Dead	One primary only	Hospital inpatient/outpatient or clinic	Married (including common law)
1250519	59 years	White	Female	2012	Malignant	8046	Poorly differentiated; Grade III	Positive histology	IV	T1c	N1	M1	Blank(s)	Blank(s)	Blank(s)	Blank(s)	0	Unknown or not applicable	None; diagnosed at autopsy	No radiation and/or cancer-directed surgery	Not recommended	Beam radiation	Yes	Blank(s)	Blank(s)	Blank(s)	Blank(s)	Blank(s)	No systemic therapy and/or surgical procedures	Blank(s)	Yes	Yes	No	No	HR-/HER2- (Triple Negative)	Alive or dead of other cause	31	Complete dates are available and there are more than 0 days of survival	Dead	1st of 2 or more primaries	Hospital inpatient/outpatient or clinic	Married (including common law)
1250546	78 years	White	Female	2012	Malignant	8500	Poorly differentiated; Grade III	Positive histology	IV	T3	N1	M1	Blank(s)	Blank(s)	Blank(s)	Blank(s)	0	Unknown or not applicable	None; diagnosed at autopsy	No radiation and/or cancer-directed surgery	Not recommended	Beam radiation	Yes	Blank(s)	Blank(s)	Blank(s)	Blank(s)	Blank(s)	No systemic therapy and/or surgical procedures	Blank(s)	No	Yes	No	Yes	HR-/HER2- (Triple Negative)	Dead (attributable to this cancer dx)	0	Complete dates are available and there are more than 0 days of survival	Dead	One primary only	Hospital inpatient/outpatient or clinic	Married (including common law)
1250616	74 years	Other (American Indian/AK Native, Asian/Pacific Islander)	Female	2012	Malignant	8500	Poorly differentiated; Grade III	Positive histology	IV	T4a	N3c	M1	Blank(s)	Blank(s)	Blank(s)	Blank(s)	0	Unknown or not applicable	None; diagnosed at autopsy	No radiation and/or cancer-directed surgery	Not recommended	None/Unknown	Yes	Blank(s)	Blank(s)	Blank(s)	Blank(s)	Blank(s)	No systemic therapy and/or surgical procedures	Blank(s)	Yes	No	No	No	HR-/HER2- (Triple Negative)	Dead (attributable to this cancer dx)	13	Complete dates are available and there are more than 0 days of survival	Dead	One primary only	Hospital inpatient/outpatient or clinic	Unknown
1250850	68 years	Other (American Indian/AK Native, Asian/Pacific Islander)	Female	2012	Malignant	8010	Moderately differentiated; Grade II	Positive histology	IV	T2	N2a	M1	Blank(s)	Blank(s)	Blank(s)	Blank(s)	22	Unknown or not applicable	None; diagnosed at autopsy	Radiation after surgery	Surgery performed	Beam radiation	Yes	Blank(s)	Blank(s)	Blank(s)	Blank(s)	Blank(s)	Systemic therapy before surgery	Blank(s)	No	No	No	No	HR-/HER2+ (HER2 enriched)	Alive or dead of other cause	72	Complete dates are available and there are more than 0 days of survival	Alive	One primary only	Hospital inpatient/outpatient or clinic	Married (including common law)
1251122	67 years	White	Female	2012	Malignant	8500	Moderately differentiated; Grade II	Positive histology	IV	T2	N0	M1	Blank(s)	Blank(s)	Blank(s)	Blank(s)	41	Unknown or not applicable	None; diagnosed at autopsy	No radiation and/or cancer-directed surgery	Surgery performed	None/Unknown	No/Unknown	Blank(s)	Blank(s)	Blank(s)	Blank(s)	Blank(s)	No systemic therapy and/or surgical procedures	Blank(s)	Yes	No	No	No	HR+/HER2- (Luminal A)	Alive or dead of other cause	79	Complete dates are available and there are more than 0 days of survival	Alive	One primary only	Hospital inpatient/outpatient or clinic	Married (including common law)
1251147	70 years	White	Female	2015	Malignant	8500	Unknown	Positive histology	IV	T3	N1	M1	Blank(s)	Blank(s)	Blank(s)	Blank(s)	0	Unknown or not applicable	None; diagnosed at autopsy	No radiation and/or cancer-directed surgery	Not recommended	Beam radiation	No/Unknown	Blank(s)	Blank(s)	Blank(s)	Blank(s)	Blank(s)	No systemic therapy and/or surgical procedures	Blank(s)	Yes	No	No	No	HR+/HER2- (Luminal A)	Dead (attributable to this cancer dx)	36	Incomplete dates are available and there cannot be zero days of follow-up	Dead	2nd of 2 or more primaries	Hospital inpatient/outpatient or clinic	Divorced
1251259	48 years	White	Female	2011	Malignant	8500	Unknown	Positive histology	IV	T1b	N1	M1	Blank(s)	Blank(s)	Blank(s)	Blank(s)	0	Unknown or not applicable	None; diagnosed at autopsy	No radiation and/or cancer-directed surgery	Not recommended	Beam radiation	No/Unknown	Blank(s)	Blank(s)	Blank(s)	Blank(s)	Blank(s)	No systemic therapy and/or surgical procedures	Blank(s)	Yes	No	No	No	HR+/HER2- (Luminal A)	Dead (attributable to this cancer dx)	39	Complete dates are available and there are more than 0 days of survival	Dead	One primary only	Hospital inpatient/outpatient or clinic	Married (including common law)
1251572	72 years	White	Female	2012	Malignant	8520	Unknown	Positive histology	IV	T1c	N1	M1	Blank(s)	Blank(s)	Blank(s)	Blank(s)	0	Unknown or not applicable	None; diagnosed at autopsy	No radiation and/or cancer-directed surgery	Not recommended	None/Unknown	Yes	Blank(s)	Blank(s)	Blank(s)	Blank(s)	Blank(s)	No systemic therapy and/or surgical procedures	Blank(s)	Yes	No	No	No	HR+/HER2- (Luminal A)	Dead (attributable to this cancer dx)	11	Complete dates are available and there are more than 0 days of survival	Dead	One primary only	Hospital inpatient/outpatient or clinic	Widowed
1251736	50 years	Other (American Indian/AK Native, Asian/Pacific Islander)	Female	2012	Malignant	8500	Moderately differentiated; Grade II	Positive histology	IV	T2	N2a	M1	Blank(s)	Blank(s)	Blank(s)	Blank(s)	0	Unknown or not applicable	None; diagnosed at autopsy	No radiation and/or cancer-directed surgery	Not recommended	None/Unknown	Yes	Blank(s)	Blank(s)	Blank(s)	Blank(s)	Blank(s)	No systemic therapy and/or surgical procedures	Blank(s)	Yes	No	Yes	Yes	HR+/HER2- (Luminal A)	Dead (attributable to this cancer dx)	38	Complete dates are available and there are more than 0 days of survival	Dead	One primary only	Hospital inpatient/outpatient or clinic	Married (including common law)
1252040	76 years	Other (American Indian/AK Native, Asian/Pacific Islander)	Female	2012	Malignant	8500	Moderately differentiated; Grade II	Positive histology	IV	T2	N1	M1	Blank(s)	Blank(s)	Blank(s)	Blank(s)	0	Unknown or not applicable	None; diagnosed at autopsy	No radiation and/or cancer-directed surgery	Not recommended	None/Unknown	No/Unknown	Blank(s)	Blank(s)	Blank(s)	Blank(s)	Blank(s)	Systemic therapy after surgery	Blank(s)	Yes	No	No	No	HR+/HER2- (Luminal A)	Dead (attributable to this cancer dx)	76	Complete dates are available and there are more than 0 days of survival	Dead	One primary only	Hospital inpatient/outpatient or clinic	Widowed
1252545	55 years	Other (American Indian/AK Native, Asian/Pacific Islander)	Female	2011	Malignant	8500	Moderately differentiated; Grade II	Positive histology	IV	T3	N1	M1	Blank(s)	Blank(s)	Blank(s)	Blank(s)	0	Unknown or not applicable	None; diagnosed at autopsy	No radiation and/or cancer-directed surgery	Not recommended	None/Unknown	Yes	Blank(s)	Blank(s)	Blank(s)	Blank(s)	Blank(s)	No systemic therapy and/or surgical procedures	Blank(s)	Yes	No	No	No	HR+/HER2- (Luminal A)	Dead (attributable to this cancer dx)	46	Complete dates are available and there are more than 0 days of survival	Dead	One primary only	Hospital inpatient/outpatient or clinic	Married (including common law)
1252667	56 years	White	Female	2012	Malignant	8530	Unknown	Positive histology	IV	T4d	NX	M1	Blank(s)	Blank(s)	Blank(s)	Blank(s)	0	Unknown or not applicable	Non-primary surgical procedure to distant site	Radiation after surgery	Not recommended	Beam radiation	Yes	Blank(s)	Blank(s)	Blank(s)	Blank(s)	Blank(s)	Systemic therapy after surgery	Blank(s)	No	Yes	No	No	Unknown	Alive or dead of other cause	41	Complete dates are available and there are more than 0 days of survival	Alive	One primary only	Hospital inpatient/outpatient or clinic	Divorced
1252900	42 years	Other (American Indian/AK Native, Asian/Pacific Islander)	Female	2012	Malignant	8500	Poorly differentiated; Grade III	Positive histology	IV	T2	N1	M1	Blank(s)	Blank(s)	Blank(s)	Blank(s)	52	Unknown or not applicable	None; diagnosed at autopsy	Radiation after surgery	Surgery performed	Beam radiation	Yes	Blank(s)	Blank(s)	Blank(s)	Blank(s)	Blank(s)	Systemic therapy before surgery	Blank(s)	No	No	No	No	HR+/HER2- (Luminal A)	Alive or dead of other cause	76	Complete dates are available and there are more than 0 days of survival	Alive	One primary only	Hospital inpatient/outpatient or clinic	Married (including common law)
1253906	61 years	Other (American Indian/AK Native, Asian/Pacific Islander)	Female	2012	Malignant	8500	Poorly differentiated; Grade III	Positive histology	IV	T4c	N1	M1	Blank(s)	Blank(s)	Blank(s)	Blank(s)	0	Unknown or not applicable	None; diagnosed at autopsy	No radiation and/or cancer-directed surgery	Not recommended	None/Unknown	Yes	Blank(s)	Blank(s)	Blank(s)	Blank(s)	Blank(s)	No systemic therapy and/or surgical procedures	Blank(s)	No	No	Yes	Yes	HR-/HER2- (Triple Negative)	Dead (attributable to this cancer dx)	8	Complete dates are available and there are more than 0 days of survival	Dead	One primary only	Hospital inpatient/outpatient or clinic	Unknown
1254498	65 years	White	Female	2012	Malignant	8500	Moderately differentiated; Grade II	Positive histology	IV	T4b	N1a	M1	Blank(s)	Blank(s)	Blank(s)	Blank(s)	42	Unknown or not applicable	None; diagnosed at autopsy	No radiation and/or cancer-directed surgery	Surgery performed	None/Unknown	No/Unknown	Blank(s)	Blank(s)	Blank(s)	Blank(s)	Blank(s)	Systemic therapy before surgery	Blank(s)	Yes	No	No	No	HR+/HER2- (Luminal A)	Dead (attributable to this cancer dx)	74	Complete dates are available and there are more than 0 days of survival	Dead	One primary only	Hospital inpatient/outpatient or clinic	Married (including common law)
1254604	70 years	White	Female	2012	Malignant	8500	Poorly differentiated; Grade III	Positive histology	IV	T4b	N2b	M1	Blank(s)	Blank(s)	Blank(s)	Blank(s)	0	Unknown or not applicable	None; diagnosed at autopsy	No radiation and/or cancer-directed surgery	Not recommended	None/Unknown	Yes	Blank(s)	Blank(s)	Blank(s)	Blank(s)	Blank(s)	No systemic therapy and/or surgical procedures	Blank(s)	No	No	Yes	No	HR+/HER2- (Luminal A)	Dead (attributable to this cancer dx)	23	Complete dates are available and there are more than 0 days of survival	Dead	1st of 2 or more primaries	Hospital inpatient/outpatient or clinic	Married (including common law)
1254639	52 years	White	Female	2012	Malignant	8524	Unknown	Positive histology	IV	T4d	N3c	M1	Blank(s)	Blank(s)	Blank(s)	Blank(s)	0	Unknown or not applicable	None; diagnosed at autopsy	No radiation and/or cancer-directed surgery	Not recommended	Beam radiation	No/Unknown	Blank(s)	Blank(s)	Blank(s)	Blank(s)	Blank(s)	No systemic therapy and/or surgical procedures	Blank(s)	Yes	No	No	Yes	HR+/HER2- (Luminal A)	Dead (attributable to this cancer dx)	2	Complete dates are available and there are more than 0 days of survival	Dead	One primary only	Hospital inpatient/outpatient or clinic	Married (including common law)
1255495	44 years	White	Female	2012	Malignant	8500	Poorly differentiated; Grade III	Positive histology	IV	T1c	N1	M1	Blank(s)	Blank(s)	Blank(s)	Blank(s)	22	Unknown or not applicable	None; diagnosed at autopsy	Radiation after surgery	Surgery performed	Beam radiation	Yes	Blank(s)	Blank(s)	Blank(s)	Blank(s)	Blank(s)	Systemic therapy both before and after surgery	Blank(s)	No	No	Yes	No	HR+/HER2- (Luminal A)	Dead (attributable to this cancer dx)	27	Complete dates are available and there are more than 0 days of survival	Dead	1st of 2 or more primaries	Hospital inpatient/outpatient or clinic	Single (never married)
1255939	76 years	White	Female	2012	Malignant	8500	Moderately differentiated; Grade II	Positive histology	IV	T4d	N3c	M1	Blank(s)	Blank(s)	Blank(s)	Blank(s)	0	Unknown or not applicable	None; diagnosed at autopsy	No radiation and/or cancer-directed surgery	Not recommended	Beam radiation	No/Unknown	Blank(s)	Blank(s)	Blank(s)	Blank(s)	Blank(s)	No systemic therapy and/or surgical procedures	Blank(s)	Yes	Yes	No	No	HR+/HER2- (Luminal A)	Dead (attributable to this cancer dx)	1	Complete dates are available and there are more than 0 days of survival	Dead	One primary only	Hospital inpatient/outpatient or clinic	Widowed
1256119	63 years	Other (American Indian/AK Native, Asian/Pacific Islander)	Female	2012	Malignant	8520	Unknown	Positive histology	IV	T2	N0	M1	Blank(s)	Blank(s)	Blank(s)	Blank(s)	0	Unknown or not applicable	None; diagnosed at autopsy	No radiation and/or cancer-directed surgery	Not recommended	None/Unknown	Yes	Blank(s)	Blank(s)	Blank(s)	Blank(s)	Blank(s)	No systemic therapy and/or surgical procedures	Blank(s)	Yes	No	No	No	HR+/HER2- (Luminal A)	Dead (attributable to this cancer dx)	43	Complete dates are available and there are more than 0 days of survival	Dead	One primary only	Hospital inpatient/outpatient or clinic	Married (including common law)
1256728	63 years	White	Female	2012	Malignant	8500	Moderately differentiated; Grade II	Positive histology	IV	T4d	N3NOS	M1	Blank(s)	Blank(s)	Blank(s)	Blank(s)	80	Unknown or not applicable	None; diagnosed at autopsy	No radiation and/or cancer-directed surgery	Surgery performed	None/Unknown	Yes	Blank(s)	Blank(s)	Blank(s)	Blank(s)	Blank(s)	Systemic therapy both before and after surgery	Blank(s)	Yes	No	No	Yes	HR+/HER2+ (Luminal B)	Alive or dead of other cause	72	Complete dates are available and there are more than 0 days of survival	Alive	One primary only	Hospital inpatient/outpatient or clinic	Divorced
1256875	38 years	Other (American Indian/AK Native, Asian/Pacific Islander)	Female	2012	Malignant	8500	Poorly differentiated; Grade III	Positive histology	IV	T2	N0	M1	Blank(s)	Blank(s)	Blank(s)	Blank(s)	0	Unknown or not applicable	None; diagnosed at autopsy	No radiation and/or cancer-directed surgery	Not recommended	None/Unknown	Yes	Blank(s)	Blank(s)	Blank(s)	Blank(s)	Blank(s)	No systemic therapy and/or surgical procedures	Blank(s)	No	No	Yes	No	HR+/HER2+ (Luminal B)	Alive or dead of other cause	74	Complete dates are available and there are more than 0 days of survival	Alive	One primary only	Hospital inpatient/outpatient or clinic	Married (including common law)
1257213	55 years	Black	Female	2012	Malignant	8520	Moderately differentiated; Grade II	Positive histology	IV	TX	N0	M1	Blank(s)	Blank(s)	Blank(s)	Blank(s)	0	Unknown or not applicable	Non-primary surgical procedure to distant site	No radiation and/or cancer-directed surgery	Not recommended	None/Unknown	No/Unknown	Blank(s)	Blank(s)	Blank(s)	Blank(s)	Blank(s)	Systemic therapy after surgery	Blank(s)	No	No	No	No	HR+/HER2- (Luminal A)	Dead (attributable to this cancer dx)	46	Complete dates are available and there are more than 0 days of survival	Dead	One primary only	Hospital inpatient/outpatient or clinic	Widowed
1257482	32 years	White	Female	2012	Malignant	8500	Moderately differentiated; Grade II	Positive histology	IV	T2	N0	M1	Blank(s)	Blank(s)	Blank(s)	Blank(s)	0	Unknown or not applicable	None; diagnosed at autopsy	No radiation and/or cancer-directed surgery	Not recommended	Beam radiation	Yes	Blank(s)	Blank(s)	Blank(s)	Blank(s)	Blank(s)	No systemic therapy and/or surgical procedures	Blank(s)	Yes	No	No	Unknown	HR+/HER2- (Luminal A)	Dead (attributable to this cancer dx)	59	Complete dates are available and there are more than 0 days of survival	Dead	1st of 2 or more primaries	Hospital inpatient/outpatient or clinic	Single (never married)
1258512	51 years	Other (American Indian/AK Native, Asian/Pacific Islander)	Female	2012	Malignant	8500	Moderately differentiated; Grade II	Positive histology	IV	T4b	N3c	M1	Blank(s)	Blank(s)	Blank(s)	Blank(s)	51	Unknown or not applicable	None; diagnosed at autopsy	No radiation and/or cancer-directed surgery	Surgery performed	None/Unknown	Yes	Blank(s)	Blank(s)	Blank(s)	Blank(s)	Blank(s)	Systemic therapy after surgery	Blank(s)	Yes	No	No	No	HR-/HER2+ (HER2 enriched)	Alive or dead of other cause	46	Complete dates are available and there are more than 0 days of survival	Alive	One primary only	Hospital inpatient/outpatient or clinic	Widowed
1258798	33 years	White	Female	2012	Malignant	8500	Moderately differentiated; Grade II	Positive histology	IV	T2	N1	M1	Blank(s)	Blank(s)	Blank(s)	Blank(s)	0	Unknown or not applicable	Non-primary surgical procedure to distant site	No radiation and/or cancer-directed surgery	Not recommended	None/Unknown	No/Unknown	Blank(s)	Blank(s)	Blank(s)	Blank(s)	Blank(s)	Sequence unknown	Blank(s)	Yes	No	No	No	HR+/HER2- (Luminal A)	Dead (attributable to this cancer dx)	24	Complete dates are available and there are more than 0 days of survival	Dead	One primary only	Hospital inpatient/outpatient or clinic	Married (including common law)
1259025	46 years	Black	Female	2012	Malignant	8500	Poorly differentiated; Grade III	Positive histology	IV	T4a	N1	M1	Blank(s)	Blank(s)	Blank(s)	Blank(s)	0	Unknown or not applicable	None; diagnosed at autopsy	No radiation and/or cancer-directed surgery	Not recommended	Beam radiation	No/Unknown	Blank(s)	Blank(s)	Blank(s)	Blank(s)	Blank(s)	No systemic therapy and/or surgical procedures	Blank(s)	Yes	No	Yes	Yes	HR+/HER2- (Luminal A)	Dead (attributable to this cancer dx)	5	Complete dates are available and there are more than 0 days of survival	Dead	1st of 2 or more primaries	Hospital inpatient/outpatient or clinic	Single (never married)
1259055	80 years	White	Female	2012	Malignant	8520	Well differentiated; Grade I	Positive histology	IV	T2	N3c	M1	Blank(s)	Blank(s)	Blank(s)	Blank(s)	0	Unknown or not applicable	None; diagnosed at autopsy	No radiation and/or cancer-directed surgery	Not recommended	None/Unknown	Yes	Blank(s)	Blank(s)	Blank(s)	Blank(s)	Blank(s)	No systemic therapy and/or surgical procedures	Blank(s)	Yes	No	Yes	No	HR+/HER2- (Luminal A)	Dead (attributable to this cancer dx)	18	Complete dates are available and there are more than 0 days of survival	Dead	One primary only	Hospital inpatient/outpatient or clinic	Divorced
1259239	85+ years	White	Female	2012	Malignant	8010	Unknown	Radiography without microscopic confirm	IV	TX	N1	M1	Blank(s)	Blank(s)	Blank(s)	Blank(s)	0	Unknown or not applicable	None; diagnosed at autopsy	No radiation and/or cancer-directed surgery	Not recommended	None/Unknown	No/Unknown	Blank(s)	Blank(s)	Blank(s)	Blank(s)	Blank(s)	No systemic therapy and/or surgical procedures	Blank(s)	Yes	No	Yes	Yes	Unknown	Dead (attributable to this cancer dx)	3	Complete dates are available and there are more than 0 days of survival	Dead	One primary only	Hospital inpatient/outpatient or clinic	Widowed
1259510	50 years	Other (American Indian/AK Native, Asian/Pacific Islander)	Female	2012	Malignant	8522	Poorly differentiated; Grade III	Positive histology	IV	T2	N0	M1	Blank(s)	Blank(s)	Blank(s)	Blank(s)	51	Unknown or not applicable	None; diagnosed at autopsy	No radiation and/or cancer-directed surgery	Surgery performed	None/Unknown	Yes	Blank(s)	Blank(s)	Blank(s)	Blank(s)	Blank(s)	Systemic therapy after surgery	Blank(s)	Yes	No	Yes	No	HR+/HER2- (Luminal A)	Dead (attributable to this cancer dx)	76	Complete dates are available and there are more than 0 days of survival	Dead	1st of 2 or more primaries	Hospital inpatient/outpatient or clinic	Unknown
1259510	53 years	Other (American Indian/AK Native, Asian/Pacific Islander)	Female	2015	Malignant	8520	Moderately differentiated; Grade II	Positive histology	IV	T2	N1	M1	Blank(s)	Blank(s)	Blank(s)	Blank(s)	0	Unknown or not applicable	None; diagnosed at autopsy	No radiation and/or cancer-directed surgery	Not recommended	None/Unknown	Yes	Blank(s)	Blank(s)	Blank(s)	Blank(s)	Blank(s)	No systemic therapy and/or surgical procedures	Blank(s)	Yes	No	Yes	No	HR+/HER2- (Luminal A)	Dead (attributable to this cancer dx)	44	Complete dates are available and there are more than 0 days of survival	Dead	2nd of 2 or more primaries	Hospital inpatient/outpatient or clinic	Single (never married)
1260029	60 years	White	Female	2012	Malignant	8500	Unknown	Positive histology	IV	T4b	N0	M1	Blank(s)	Blank(s)	Blank(s)	Blank(s)	60	Unknown or not applicable	None; diagnosed at autopsy	Radiation after surgery	Surgery performed	Beam radiation	Yes	Blank(s)	Blank(s)	Blank(s)	Blank(s)	Blank(s)	Systemic therapy after surgery	Blank(s)	Yes	No	No	Yes	HR-/HER2- (Triple Negative)	Dead (attributable to this cancer dx)	4	Complete dates are available and there are more than 0 days of survival	Dead	One primary only	Hospital inpatient/outpatient or clinic	Divorced
1260981	61 years	White	Female	2012	Malignant	8500	Unknown	Positive exfoliative cytology, no positive histology	IV	T3	N1	M1	Blank(s)	Blank(s)	Blank(s)	Blank(s)	0	Unknown or not applicable	None; diagnosed at autopsy	No radiation and/or cancer-directed surgery	Not recommended	None/Unknown	Yes	Blank(s)	Blank(s)	Blank(s)	Blank(s)	Blank(s)	Systemic therapy after surgery	Blank(s)	Yes	No	No	No	HR+/HER2- (Luminal A)	Alive or dead of other cause	75	Complete dates are available and there are more than 0 days of survival	Alive	1st of 2 or more primaries	Hospital inpatient/outpatient or clinic	Single (never married)
1261122	51 years	White	Female	2013	Malignant	8523	Poorly differentiated; Grade III	Positive histology	IV	T1c	N1	M1	Blank(s)	Blank(s)	Blank(s)	Blank(s)	0	Unknown or not applicable	None; diagnosed at autopsy	No radiation and/or cancer-directed surgery	Not recommended	None/Unknown	Yes	Blank(s)	Blank(s)	Blank(s)	Blank(s)	Blank(s)	No systemic therapy and/or surgical procedures	Blank(s)	Yes	No	Yes	No	HR+/HER2+ (Luminal B)	Alive or dead of other cause	63	Complete dates are available and there are more than 0 days of survival	Alive	2nd of 2 or more primaries	Hospital inpatient/outpatient or clinic	Married (including common law)
1261384	55 years	Other (American Indian/AK Native, Asian/Pacific Islander)	Female	2012	Malignant	8500	Well differentiated; Grade I	Positive histology	IV	T1c	N1a	M1	Blank(s)	Blank(s)	Blank(s)	Blank(s)	52	Unknown or not applicable	None; diagnosed at autopsy	No radiation and/or cancer-directed surgery	Surgery performed	None/Unknown	Yes	Blank(s)	Blank(s)	Blank(s)	Blank(s)	Blank(s)	Systemic therapy both before and after surgery	Blank(s)	No	No	No	No	HR-/HER2+ (HER2 enriched)	Alive or dead of other cause	75	Complete dates are available and there are more than 0 days of survival	Alive	One primary only	Hospital inpatient/outpatient or clinic	Single (never married)
1261741	70 years	White	Female	2012	Malignant	8500	Poorly differentiated; Grade III	Positive histology	IV	T2	N1a	M1	Blank(s)	Blank(s)	Blank(s)	Blank(s)	0	Unknown or not applicable	None; diagnosed at autopsy	No radiation and/or cancer-directed surgery	Recommended but not performed, patient refused	None/Unknown	No/Unknown	Blank(s)	Blank(s)	Blank(s)	Blank(s)	Blank(s)	No systemic therapy and/or surgical procedures	Blank(s)	Yes	No	No	Yes	HR-/HER2- (Triple Negative)	Alive or dead of other cause	26	Complete dates are available and there are more than 0 days of survival	Dead	One primary only	Hospital inpatient/outpatient or clinic	Married (including common law)
1261933	73 years	White	Female	2012	Malignant	8500	Moderately differentiated; Grade II	Positive histology	IV	T2	N0	M1	Blank(s)	Blank(s)	Blank(s)	Blank(s)	0	Unknown or not applicable	None; diagnosed at autopsy	No radiation and/or cancer-directed surgery	Not recommended	None/Unknown	Yes	Blank(s)	Blank(s)	Blank(s)	Blank(s)	Blank(s)	No systemic therapy and/or surgical procedures	Blank(s)	Yes	No	Yes	No	HR+/HER2+ (Luminal B)	Dead (attributable to this cancer dx)	0	Complete dates are available and there are more than 0 days of survival	Dead	One primary only	Hospital inpatient/outpatient or clinic	Unknown
1262127	67 years	White	Female	2012	Malignant	8520	Moderately differentiated; Grade II	Positive histology	IV	T3	N1mi	M1	Blank(s)	Blank(s)	Blank(s)	Blank(s)	40	Unknown or not applicable	None; diagnosed at autopsy	Radiation after surgery	Surgery performed	Beam radiation	Yes	Blank(s)	Blank(s)	Blank(s)	Blank(s)	Blank(s)	Systemic therapy after surgery	Blank(s)	Yes	No	No	No	HR+/HER2- (Luminal A)	Alive or dead of other cause	74	Complete dates are available and there are more than 0 days of survival	Alive	One primary only	Hospital inpatient/outpatient or clinic	Married (including common law)
1262828	43 years	Other (American Indian/AK Native, Asian/Pacific Islander)	Female	2012	Malignant	8500	Poorly differentiated; Grade III	Positive histology	IV	T3	N2a	M1	Blank(s)	Blank(s)	Blank(s)	Blank(s)	51	Unknown or not applicable	None; diagnosed at autopsy	No radiation and/or cancer-directed surgery	Surgery performed	None/Unknown	Yes	Blank(s)	Blank(s)	Blank(s)	Blank(s)	Blank(s)	Systemic therapy after surgery	Blank(s)	Yes	No	No	No	HR+/HER2+ (Luminal B)	Alive or dead of other cause	76	Complete dates are available and there are more than 0 days of survival	Alive	1st of 2 or more primaries	Hospital inpatient/outpatient or clinic	Single (never married)
1262828	43 years	Other (American Indian/AK Native, Asian/Pacific Islander)	Female	2012	Malignant	8500	Poorly differentiated; Grade III	Positive histology	IV	T3	N1a	M1	Blank(s)	Blank(s)	Blank(s)	Blank(s)	51	Unknown or not applicable	None; diagnosed at autopsy	No radiation and/or cancer-directed surgery	Surgery performed	None/Unknown	Yes	Blank(s)	Blank(s)	Blank(s)	Blank(s)	Blank(s)	Systemic therapy after surgery	Blank(s)	Yes	No	No	No	HR+/HER2+ (Luminal B)	Alive or dead of other cause	76	Complete dates are available and there are more than 0 days of survival	Alive	2nd of 2 or more primaries	Hospital inpatient/outpatient or clinic	Single (never married)
1263335	81 years	White	Female	2012	Malignant	8401	Moderately differentiated; Grade II	Positive histology	IV	T2	N1a	M1	Blank(s)	Blank(s)	Blank(s)	Blank(s)	22	Unknown or not applicable	None; diagnosed at autopsy	Radiation after surgery	Surgery performed	Beam radiation	No/Unknown	Blank(s)	Blank(s)	Blank(s)	Blank(s)	Blank(s)	No systemic therapy and/or surgical procedures	Blank(s)	Yes	No	No	Yes	HR-/HER2- (Triple Negative)	Dead (attributable to this cancer dx)	2	Complete dates are available and there are more than 0 days of survival	Dead	One primary only	Hospital inpatient/outpatient or clinic	Widowed
1264081	74 years	White	Female	2012	Malignant	8480	Moderately differentiated; Grade II	Positive histology	IV	T3	N0	M1	Blank(s)	Blank(s)	Blank(s)	Blank(s)	0	Unknown or not applicable	None; diagnosed at autopsy	No radiation and/or cancer-directed surgery	Not recommended	None/Unknown	No/Unknown	Blank(s)	Blank(s)	Blank(s)	Blank(s)	Blank(s)	No systemic therapy and/or surgical procedures	Blank(s)	No	No	No	Yes	HR+/HER2- (Luminal A)	Alive or dead of other cause	75	Complete dates are available and there are more than 0 days of survival	Alive	One primary only	Hospital inpatient/outpatient or clinic	Widowed
1264227	37 years	White	Female	2012	Malignant	8500	Poorly differentiated; Grade III	Positive histology	IV	T4d	N3b	M1	Blank(s)	Blank(s)	Blank(s)	Blank(s)	0	Unknown or not applicable	None; diagnosed at autopsy	No radiation and/or cancer-directed surgery	Not recommended	None/Unknown	Yes	Blank(s)	Blank(s)	Blank(s)	Blank(s)	Blank(s)	Systemic therapy after surgery	Blank(s)	Yes	No	No	No	HR+/HER2- (Luminal A)	Alive or dead of other cause	66	Complete dates are available and there are more than 0 days of survival	Alive	1st of 2 or more primaries	Hospital inpatient/outpatient or clinic	Married (including common law)
1264322	56 years	White	Female	2012	Malignant	8500	Poorly differentiated; Grade III	Positive histology	IV	T4d	N1	M1	Blank(s)	Blank(s)	Blank(s)	Blank(s)	51	Unknown or not applicable	None; diagnosed at autopsy	No radiation and/or cancer-directed surgery	Surgery performed	None/Unknown	Yes	Blank(s)	Blank(s)	Blank(s)	Blank(s)	Blank(s)	Systemic therapy both before and after surgery	Blank(s)	Yes	No	No	Yes	HR+/HER2- (Luminal A)	Dead (attributable to this cancer dx)	41	Complete dates are available and there are more than 0 days of survival	Dead	One primary only	Hospital inpatient/outpatient or clinic	Married (including common law)
1264423	34 years	White	Female	2012	Malignant	8500	Moderately differentiated; Grade II	Positive histology	IV	T3	N1	M1	Blank(s)	Blank(s)	Blank(s)	Blank(s)	0	Unknown or not applicable	None; diagnosed at autopsy	No radiation and/or cancer-directed surgery	Not recommended	Beam radiation	Yes	Blank(s)	Blank(s)	Blank(s)	Blank(s)	Blank(s)	No systemic therapy and/or surgical procedures	Blank(s)	Yes	No	No	No	HR+/HER2- (Luminal A)	Dead (attributable to this cancer dx)	16	Complete dates are available and there are more than 0 days of survival	Dead	One primary only	Hospital inpatient/outpatient or clinic	Single (never married)
1264872	64 years	Black	Female	2012	Malignant	8500	Moderately differentiated; Grade II	Positive histology	IV	T4b	N1	M1	Blank(s)	Blank(s)	Blank(s)	Blank(s)	0	Unknown or not applicable	None; diagnosed at autopsy	No radiation and/or cancer-directed surgery	Not recommended	Beam radiation	No/Unknown	Blank(s)	Blank(s)	Blank(s)	Blank(s)	Blank(s)	No systemic therapy and/or surgical procedures	Blank(s)	Yes	No	Yes	Yes	HR+/HER2- (Luminal A)	Dead (attributable to this cancer dx)	11	Complete dates are available and there are more than 0 days of survival	Dead	One primary only	Hospital inpatient/outpatient or clinic	Widowed
1265477	64 years	White	Female	2012	Malignant	8520	Moderately differentiated; Grade II	Positive histology	IV	T3	N1	M1	Blank(s)	Blank(s)	Blank(s)	Blank(s)	0	Unknown or not applicable	None; diagnosed at autopsy	No radiation and/or cancer-directed surgery	Not recommended	None/Unknown	Yes	Blank(s)	Blank(s)	Blank(s)	Blank(s)	Blank(s)	Systemic therapy after surgery	Blank(s)	No	No	Yes	No	HR+/HER2- (Luminal A)	Dead (attributable to this cancer dx)	57	Complete dates are available and there are more than 0 days of survival	Dead	One primary only	Hospital inpatient/outpatient or clinic	Widowed
1265513	58 years	Other (American Indian/AK Native, Asian/Pacific Islander)	Female	2012	Malignant	8500	Moderately differentiated; Grade II	Positive histology	IV	T4b	N0	M1	Blank(s)	Blank(s)	Blank(s)	Blank(s)	0	Unknown or not applicable	None; diagnosed at autopsy	No radiation and/or cancer-directed surgery	Not recommended	Radiation, NOS method or source not specified	Yes	Blank(s)	Blank(s)	Blank(s)	Blank(s)	Blank(s)	No systemic therapy and/or surgical procedures	Blank(s)	No	No	No	Yes	HR-/HER2+ (HER2 enriched)	Alive or dead of other cause	76	Complete dates are available and there are more than 0 days of survival	Alive	1st of 2 or more primaries	Hospital inpatient/outpatient or clinic	Single (never married)
1265828	64 years	White	Female	2012	Malignant	8140	Unknown	Positive histology	IV	T0	N2a	M1	Blank(s)	Blank(s)	Blank(s)	Blank(s)	0	Unknown or not applicable	None; diagnosed at autopsy	Radiation after surgery	Not recommended	Beam radiation	Yes	Blank(s)	Blank(s)	Blank(s)	Blank(s)	Blank(s)	Systemic therapy after surgery	Blank(s)	Yes	No	No	No	Unknown	Dead (attributable to this cancer dx)	34	Complete dates are available and there are more than 0 days of survival	Dead	One primary only	Hospital inpatient/outpatient or clinic	Married (including common law)
1266026	75 years	White	Female	2012	Malignant	8500	Poorly differentiated; Grade III	Positive exfoliative cytology, no positive histology	IV	T3	N1	M1	Blank(s)	Blank(s)	Blank(s)	Blank(s)	0	Unknown or not applicable	None; diagnosed at autopsy	No radiation and/or cancer-directed surgery	Not recommended	None/Unknown	Yes	Blank(s)	Blank(s)	Blank(s)	Blank(s)	Blank(s)	Systemic therapy after surgery	Blank(s)	Yes	Yes	No	Unknown	HR+/HER2+ (Luminal B)	Dead (attributable to this cancer dx)	28	Complete dates are available and there are more than 0 days of survival	Dead	One primary only	Hospital inpatient/outpatient or clinic	Widowed
1266089	59 years	Other (American Indian/AK Native, Asian/Pacific Islander)	Female	2014	Malignant	8500	Unknown	Positive histology	IV	T2	N1	M1	Blank(s)	Blank(s)	Blank(s)	Blank(s)	0	Unknown or not applicable	None; diagnosed at autopsy	No radiation and/or cancer-directed surgery	Not recommended	None/Unknown	Yes	Blank(s)	Blank(s)	Blank(s)	Blank(s)	Blank(s)	No systemic therapy and/or surgical procedures	Blank(s)	Yes	Yes	Yes	Yes	HR-/HER2- (Triple Negative)	Alive or dead of other cause	4	Complete dates are available and there are more than 0 days of survival	Dead	2nd of 2 or more primaries	Hospital inpatient/outpatient or clinic	Divorced
1266192	52 years	White	Female	2012	Malignant	8980	Poorly differentiated; Grade III	Positive histology	IV	T4b	N1a	M1	Blank(s)	Blank(s)	Blank(s)	Blank(s)	50	Unknown or not applicable	None; diagnosed at autopsy	No radiation and/or cancer-directed surgery	Surgery performed	None/Unknown	Yes	Blank(s)	Blank(s)	Blank(s)	Blank(s)	Blank(s)	Systemic therapy both before and after surgery	Blank(s)	No	No	No	Yes	Not 2010+ Breast	Dead (attributable to this cancer dx)	14	Complete dates are available and there are more than 0 days of survival	Dead	One primary only	Hospital inpatient/outpatient or clinic	Single (never married)
1266221	60 years	White	Female	2012	Malignant	8523	Poorly differentiated; Grade III	Positive histology	IV	T2	N1	M1	Blank(s)	Blank(s)	Blank(s)	Blank(s)	0	Unknown or not applicable	None; diagnosed at autopsy	No radiation and/or cancer-directed surgery	Not recommended	Beam radiation	Yes	Blank(s)	Blank(s)	Blank(s)	Blank(s)	Blank(s)	No systemic therapy and/or surgical procedures	Blank(s)	Yes	No	No	No	HR+/HER2- (Luminal A)	Dead (attributable to this cancer dx)	66	Complete dates are available and there are more than 0 days of survival	Dead	One primary only	Hospital inpatient/outpatient or clinic	Single (never married)
1266717	85+ years	Other (American Indian/AK Native, Asian/Pacific Islander)	Female	2012	Malignant	8520	Unknown	Radiography without microscopic confirm	IV	T4b	N0	M1	Blank(s)	Blank(s)	Blank(s)	Blank(s)	0	Unknown or not applicable	None; diagnosed at autopsy	No radiation and/or cancer-directed surgery	Not recommended	None/Unknown	No/Unknown	Blank(s)	Blank(s)	Blank(s)	Blank(s)	Blank(s)	No systemic therapy and/or surgical procedures	Blank(s)	No	No	Yes	Yes	Unknown	Dead (attributable to this cancer dx)	5	Complete dates are available and there are more than 0 days of survival	Dead	One primary only	Hospital inpatient/outpatient or clinic	Divorced
1266780	74 years	White	Female	2015	Malignant	8500	Poorly differentiated; Grade III	Positive histology	IV	T1c	N1	M1	Blank(s)	Blank(s)	Blank(s)	Blank(s)	0	Unknown or not applicable	Non-primary surgical procedure to distant site	Radiation after surgery	Not recommended	Beam radiation	Yes	Blank(s)	Blank(s)	Blank(s)	Blank(s)	Blank(s)	Systemic therapy after surgery	Blank(s)	Yes	Unknown	Unknown	Unknown	HR+/HER2- (Luminal A)	Dead (attributable to this cancer dx)	18	Complete dates are available and there are more than 0 days of survival	Dead	2nd of 2 or more primaries	Hospital inpatient/outpatient or clinic	Divorced
1266959	85+ years	White	Female	2012	Malignant	8500	Unknown	Positive histology	IV	TX	N1	M1	Blank(s)	Blank(s)	Blank(s)	Blank(s)	0	Unknown or not applicable	None; diagnosed at autopsy	No radiation and/or cancer-directed surgery	Not recommended	None/Unknown	No/Unknown	Blank(s)	Blank(s)	Blank(s)	Blank(s)	Blank(s)	No systemic therapy and/or surgical procedures	Blank(s)	Yes	No	No	No	Unknown	Dead (attributable to this cancer dx)	53	Complete dates are available and there are more than 0 days of survival	Dead	One primary only	Hospital inpatient/outpatient or clinic	Married (including common law)
1267328	72 years	White	Female	2012	Malignant	8530	Unknown	Positive histology	IV	T4d	NX	M1	Blank(s)	Blank(s)	Blank(s)	Blank(s)	0	Unknown or not applicable	None; diagnosed at autopsy	No radiation and/or cancer-directed surgery	Not recommended	None/Unknown	No/Unknown	Blank(s)	Blank(s)	Blank(s)	Blank(s)	Blank(s)	No systemic therapy and/or surgical procedures	Blank(s)	No	No	No	Yes	HR-/HER2- (Triple Negative)	Dead (attributable to this cancer dx)	0	Complete dates are available and there are more than 0 days of survival	Dead	One primary only	Hospital inpatient/outpatient or clinic	Widowed
1267566	77 years	White	Female	2012	Malignant	8520	Poorly differentiated; Grade III	Positive histology	IV	T3	N3a	M1	Blank(s)	Blank(s)	Blank(s)	Blank(s)	51	Unknown or not applicable	None; diagnosed at autopsy	No radiation and/or cancer-directed surgery	Surgery performed	None/Unknown	No/Unknown	Blank(s)	Blank(s)	Blank(s)	Blank(s)	Blank(s)	Systemic therapy after surgery	Blank(s)	Yes	No	Yes	No	HR+/HER2- (Luminal A)	Dead (attributable to this cancer dx)	62	Complete dates are available and there are more than 0 days of survival	Dead	One primary only	Hospital inpatient/outpatient or clinic	Married (including common law)
1267713	60 years	White	Female	2012	Malignant	8520	Well differentiated; Grade I	Positive histology	IV	T1b	N0	M1	Blank(s)	Blank(s)	Blank(s)	Blank(s)	0	Unknown or not applicable	None; diagnosed at autopsy	No radiation and/or cancer-directed surgery	Not recommended	None/Unknown	No/Unknown	Blank(s)	Blank(s)	Blank(s)	Blank(s)	Blank(s)	No systemic therapy and/or surgical procedures	Blank(s)	Yes	No	No	No	HR+/HER2- (Luminal A)	Dead (attributable to this cancer dx)	50	Complete dates are available and there are more than 0 days of survival	Dead	One primary only	Hospital inpatient/outpatient or clinic	Married (including common law)
1267749	73 years	White	Female	2012	Malignant	8500	Moderately differentiated; Grade II	Positive histology	IV	T1a	N1a	M1	Blank(s)	Blank(s)	Blank(s)	Blank(s)	23	Unknown or not applicable	None; diagnosed at autopsy	Radiation after surgery	Surgery performed	Beam radiation	No/Unknown	Blank(s)	Blank(s)	Blank(s)	Blank(s)	Blank(s)	Systemic therapy after surgery	Blank(s)	No	No	No	Yes	HR+/HER2- (Luminal A)	Alive or dead of other cause	78	Complete dates are available and there are more than 0 days of survival	Alive	1st of 2 or more primaries	Hospital inpatient/outpatient or clinic	Widowed
1268469	85+ years	Black	Female	2012	Malignant	8500	Poorly differentiated; Grade III	Positive histology	IV	T4b	N0	M1	Blank(s)	Blank(s)	Blank(s)	Blank(s)	0	Unknown or not applicable	None; diagnosed at autopsy	No radiation and/or cancer-directed surgery	Not recommended	None/Unknown	No/Unknown	Blank(s)	Blank(s)	Blank(s)	Blank(s)	Blank(s)	No systemic therapy and/or surgical procedures	Blank(s)	Yes	No	No	No	HR+/HER2+ (Luminal B)	Dead (attributable to this cancer dx)	38	Complete dates are available and there are more than 0 days of survival	Dead	One primary only	Hospital inpatient/outpatient or clinic	Divorced
1269036	36 years	Other (American Indian/AK Native, Asian/Pacific Islander)	Female	2012	Malignant	8500	Poorly differentiated; Grade III	Positive histology	IV	T1c	N2NOS	M1	Blank(s)	Blank(s)	Blank(s)	Blank(s)	23	Unknown or not applicable	Non-primary surgical procedure to distant lymph node(s)	Radiation after surgery	Surgery performed	Beam radiation	Yes	Blank(s)	Blank(s)	Blank(s)	Blank(s)	Blank(s)	Systemic therapy both before and after surgery	Blank(s)	No	No	No	Yes	HR+/HER2- (Luminal A)	Alive or dead of other cause	72	Complete dates are available and there are more than 0 days of survival	Alive	One primary only	Hospital inpatient/outpatient or clinic	Married (including common law)
1269099	79 years	White	Female	2012	Malignant	8500	Unknown	Positive histology	IV	T2	N1NOS	M1	Blank(s)	Blank(s)	Blank(s)	Blank(s)	0	Unknown or not applicable	None; diagnosed at autopsy	No radiation and/or cancer-directed surgery	Unknown; death certificate; or autopsy only (2003+)	None/Unknown	No/Unknown	Blank(s)	Blank(s)	Blank(s)	Blank(s)	Blank(s)	No systemic therapy and/or surgical procedures	Blank(s)	No	No	No	No	Unknown	Alive or dead of other cause	Unknown	Not calculated because a Death Certificate Only or Autopsy Only case	Dead	One primary only	Autopsy only	Single (never married)
1270579	44 years	White	Female	2012	Malignant	8500	Moderately differentiated; Grade II	Positive histology	IV	T2	N1	M1	Blank(s)	Blank(s)	Blank(s)	Blank(s)	0	Unknown or not applicable	None; diagnosed at autopsy	No radiation and/or cancer-directed surgery	Not recommended	None/Unknown	No/Unknown	Blank(s)	Blank(s)	Blank(s)	Blank(s)	Blank(s)	Systemic therapy after surgery	Blank(s)	Yes	No	No	Yes	HR+/HER2- (Luminal A)	Dead (attributable to this cancer dx)	41	Complete dates are available and there are more than 0 days of survival	Dead	One primary only	Hospital inpatient/outpatient or clinic	Married (including common law)
1270582	84 years	White	Female	2012	Malignant	8046	Poorly differentiated; Grade III	Positive histology	IV	TX	N1	M1	Blank(s)	Blank(s)	Blank(s)	Blank(s)	0	Unknown or not applicable	Non-primary surgical procedure to distant lymph node(s)	No radiation and/or cancer-directed surgery	Not recommended	None/Unknown	No/Unknown	Blank(s)	Blank(s)	Blank(s)	Blank(s)	Blank(s)	No systemic therapy and/or surgical procedures	Blank(s)	No	No	No	No	HR-/HER2+ (HER2 enriched)	Dead (attributable to this cancer dx)	1	Complete dates are available and there are more than 0 days of survival	Dead	One primary only	Hospital inpatient/outpatient or clinic	Widowed
1270765	53 years	White	Female	2012	Malignant	8500	Moderately differentiated; Grade II	Positive histology	IV	T2	N1	M1	Blank(s)	Blank(s)	Blank(s)	Blank(s)	0	Unknown or not applicable	None; diagnosed at autopsy	No radiation and/or cancer-directed surgery	Not recommended	Beam radiation	Yes	Blank(s)	Blank(s)	Blank(s)	Blank(s)	Blank(s)	No systemic therapy and/or surgical procedures	Blank(s)	Yes	No	No	No	HR-/HER2- (Triple Negative)	Dead (attributable to this cancer dx)	9	Complete dates are available and there are more than 0 days of survival	Dead	One primary only	Hospital inpatient/outpatient or clinic	Single (never married)
1271517	56 years	Other (American Indian/AK Native, Asian/Pacific Islander)	Female	2012	Malignant	8010	Unknown	Positive histology	IV	T4b	N2a	M1	Blank(s)	Blank(s)	Blank(s)	Blank(s)	0	Unknown or not applicable	None; diagnosed at autopsy	No radiation and/or cancer-directed surgery	Not recommended	None/Unknown	Yes	Blank(s)	Blank(s)	Blank(s)	Blank(s)	Blank(s)	No systemic therapy and/or surgical procedures	Blank(s)	Yes	No	No	Yes	HR+/HER2- (Luminal A)	Dead (attributable to this cancer dx)	14	Complete dates are available and there are more than 0 days of survival	Dead	1st of 2 or more primaries	Hospital inpatient/outpatient or clinic	Single (never married)
1271517	56 years	Other (American Indian/AK Native, Asian/Pacific Islander)	Female	2012	Malignant	8500	Unknown	Positive histology	IV	T4b	N2a	M1	Blank(s)	Blank(s)	Blank(s)	Blank(s)	0	Unknown or not applicable	None; diagnosed at autopsy	No radiation and/or cancer-directed surgery	Not recommended	None/Unknown	Yes	Blank(s)	Blank(s)	Blank(s)	Blank(s)	Blank(s)	No systemic therapy and/or surgical procedures	Blank(s)	Yes	No	No	Yes	HR+/HER2- (Luminal A)	Dead (attributable to this cancer dx)	14	Complete dates are available and there are more than 0 days of survival	Dead	2nd of 2 or more primaries	Hospital inpatient/outpatient or clinic	Single (never married)
1272536	85+ years	White	Female	2013	Malignant	8500	Moderately differentiated; Grade II	Positive histology	IV	T2	NX	M1	Blank(s)	Blank(s)	Blank(s)	Blank(s)	0	Unknown or not applicable	None; diagnosed at autopsy	No radiation and/or cancer-directed surgery	Not recommended	None/Unknown	No/Unknown	Blank(s)	Blank(s)	Blank(s)	Blank(s)	Blank(s)	No systemic therapy and/or surgical procedures	Blank(s)	Yes	No	No	No	HR+/HER2+ (Luminal B)	Dead (attributable to this cancer dx)	0	Complete dates are available and there are more than 0 days of survival	Dead	One primary only	Hospital inpatient/outpatient or clinic	Widowed
1272565	70 years	White	Female	2012	Malignant	8500	Moderately differentiated; Grade II	Positive histology	IV	T4b	N1	M1	Blank(s)	Blank(s)	Blank(s)	Blank(s)	0	Unknown or not applicable	None; diagnosed at autopsy	No radiation and/or cancer-directed surgery	Not recommended	None/Unknown	Yes	Blank(s)	Blank(s)	Blank(s)	Blank(s)	Blank(s)	Systemic therapy after surgery	Blank(s)	No	No	No	No	HR+/HER2+ (Luminal B)	Alive or dead of other cause	26	Complete dates are available and there are more than 0 days of survival	Dead	One primary only	Hospital inpatient/outpatient or clinic	Married (including common law)
1272596	77 years	White	Female	2012	Malignant	8520	Well differentiated; Grade I	Positive histology	IV	T2	N2a	M1	Blank(s)	Blank(s)	Blank(s)	Blank(s)	0	Unknown or not applicable	None; diagnosed at autopsy	No radiation and/or cancer-directed surgery	Not recommended	None/Unknown	No/Unknown	Blank(s)	Blank(s)	Blank(s)	Blank(s)	Blank(s)	Systemic therapy after surgery	Blank(s)	No	No	Yes	No	HR+/HER2+ (Luminal B)	Dead (attributable to this cancer dx)	49	Complete dates are available and there are more than 0 days of survival	Dead	One primary only	Hospital inpatient/outpatient or clinic	Widowed
1272839	58 years	White	Female	2013	Malignant	8500	Moderately differentiated; Grade II	Positive histology	IV	T4a	N1	M1	Blank(s)	Blank(s)	Blank(s)	Blank(s)	0	Unknown or not applicable	None; diagnosed at autopsy	No radiation and/or cancer-directed surgery	Not recommended	None/Unknown	Yes	Blank(s)	Blank(s)	Blank(s)	Blank(s)	Blank(s)	No systemic therapy and/or surgical procedures	Blank(s)	Yes	No	No	Yes	HR+/HER2+ (Luminal B)	Alive or dead of other cause	71	Complete dates are available and there are more than 0 days of survival	Alive	One primary only	Hospital inpatient/outpatient or clinic	Married (including common law)
1273483	42 years	White	Female	2012	Malignant	8523	Poorly differentiated; Grade III	Positive histology	IV	T2	N2a	M1	Blank(s)	Blank(s)	Blank(s)	Blank(s)	24	Unknown or not applicable	None; diagnosed at autopsy	Radiation after surgery	Surgery performed	Beam radiation	No/Unknown	Blank(s)	Blank(s)	Blank(s)	Blank(s)	Blank(s)	No systemic therapy and/or surgical procedures	Blank(s)	Yes	No	No	No	HR+/HER2- (Luminal A)	Dead (attributable to this cancer dx)	32	Complete dates are available and there are more than 0 days of survival	Dead	One primary only	Hospital inpatient/outpatient or clinic	Married (including common law)
1273515	55 years	White	Female	2013	Malignant	8500	Moderately differentiated; Grade II	Positive histology	IV	T4d	N2a	M1	Blank(s)	Blank(s)	Blank(s)	Blank(s)	0	Unknown or not applicable	None; diagnosed at autopsy	No radiation and/or cancer-directed surgery	Recommended, unknown if performed	None/Unknown	Yes	Blank(s)	Blank(s)	Blank(s)	Blank(s)	Blank(s)	Systemic therapy after surgery	Blank(s)	Yes	No	No	No	HR-/HER2+ (HER2 enriched)	Alive or dead of other cause	71	Complete dates are available and there are more than 0 days of survival	Alive	One primary only	Hospital inpatient/outpatient or clinic	Single (never married)
1274052	49 years	White	Female	2013	Malignant	8520	Moderately differentiated; Grade II	Positive histology	IV	T2	N1	M1	Blank(s)	Blank(s)	Blank(s)	Blank(s)	0	Unknown or not applicable	None; diagnosed at autopsy	No radiation and/or cancer-directed surgery	Not recommended	None/Unknown	Yes	Blank(s)	Blank(s)	Blank(s)	Blank(s)	Blank(s)	No systemic therapy and/or surgical procedures	Blank(s)	Yes	No	No	No	HR+/HER2- (Luminal A)	Dead (attributable to this cancer dx)	44	Complete dates are available and there are more than 0 days of survival	Dead	One primary only	Hospital inpatient/outpatient or clinic	Married (including common law)
1274347	61 years	Black	Female	2013	Malignant	8500	Poorly differentiated; Grade III	Positive histology	IV	T1c	N0	M1	Blank(s)	Blank(s)	Blank(s)	Blank(s)	22	Unknown or not applicable	None; diagnosed at autopsy	Radiation after surgery	Surgery performed	Beam radiation	No/Unknown	Blank(s)	Blank(s)	Blank(s)	Blank(s)	Blank(s)	Systemic therapy after surgery	Blank(s)	Yes	No	No	No	HR+/HER2- (Luminal A)	Dead (attributable to this cancer dx)	15	Complete dates are available and there are more than 0 days of survival	Dead	One primary only	Hospital inpatient/outpatient or clinic	Single (never married)
1274412	69 years	White	Female	2013	Malignant	8500	Moderately differentiated; Grade II	Positive histology	IV	T4a	N2a	M1	Blank(s)	Blank(s)	Blank(s)	Blank(s)	0	Unknown or not applicable	None; diagnosed at autopsy	No radiation and/or cancer-directed surgery	Not recommended	Beam radiation	Yes	Blank(s)	Blank(s)	Blank(s)	Blank(s)	Blank(s)	No systemic therapy and/or surgical procedures	Blank(s)	Yes	No	No	No	Unknown	Dead (attributable to this cancer dx)	36	Complete dates are available and there are more than 0 days of survival	Dead	One primary only	Hospital inpatient/outpatient or clinic	Married (including common law)
1274432	85+ years	White	Female	2013	Malignant	8500	Poorly differentiated; Grade III	Positive histology	IV	T2	N0	M1	Blank(s)	Blank(s)	Blank(s)	Blank(s)	0	Unknown or not applicable	None; diagnosed at autopsy	No radiation and/or cancer-directed surgery	Not recommended	Beam radiation	No/Unknown	Blank(s)	Blank(s)	Blank(s)	Blank(s)	Blank(s)	No systemic therapy and/or surgical procedures	Blank(s)	Yes	No	No	No	HR+/HER2- (Luminal A)	Dead (attributable to this cancer dx)	22	Complete dates are available and there are more than 0 days of survival	Dead	One primary only	Hospital inpatient/outpatient or clinic	Widowed
1275703	65 years	White	Female	2013	Malignant	8000	Unknown	Clinical diagnosis only	IV	T4b	N1	M1	Blank(s)	Blank(s)	Blank(s)	Blank(s)	0	Unknown or not applicable	None; diagnosed at autopsy	No radiation and/or cancer-directed surgery	Not recommended	Beam radiation	Yes	Blank(s)	Blank(s)	Blank(s)	Blank(s)	Blank(s)	No systemic therapy and/or surgical procedures	Blank(s)	No	Yes	No	No	Unknown	Alive or dead of other cause	12	Complete dates are available and there are more than 0 days of survival	Dead	1st of 2 or more primaries	Hospital inpatient/outpatient or clinic	Widowed
1275858	72 years	Other (American Indian/AK Native, Asian/Pacific Islander)	Female	2013	Malignant	8500	Poorly differentiated; Grade III	Positive histology	IV	T4b	N1a	M1	Blank(s)	Blank(s)	Blank(s)	Blank(s)	41	Unknown or not applicable	None; diagnosed at autopsy	No radiation and/or cancer-directed surgery	Surgery performed	None/Unknown	No/Unknown	Blank(s)	Blank(s)	Blank(s)	Blank(s)	Blank(s)	Systemic therapy after surgery	Blank(s)	Yes	No	No	No	HR+/HER2- (Luminal A)	Dead (attributable to this cancer dx)	14	Complete dates are available and there are more than 0 days of survival	Dead	One primary only	Hospital inpatient/outpatient or clinic	Unknown
1275968	42 years	Other (American Indian/AK Native, Asian/Pacific Islander)	Female	2013	Malignant	8530	Moderately differentiated; Grade II	Positive histology	IV	T4d	N1	M1	Blank(s)	Blank(s)	Blank(s)	Blank(s)	0	Unknown or not applicable	None; diagnosed at autopsy	No radiation and/or cancer-directed surgery	Not recommended	None/Unknown	Yes	Blank(s)	Blank(s)	Blank(s)	Blank(s)	Blank(s)	No systemic therapy and/or surgical procedures	Blank(s)	No	No	No	No	HR-/HER2- (Triple Negative)	Dead (attributable to this cancer dx)	2	Complete dates are available and there are more than 0 days of survival	Dead	One primary only	Hospital inpatient/outpatient or clinic	Unknown
1276223	55 years	Other (American Indian/AK Native, Asian/Pacific Islander)	Female	2013	Malignant	8140	Poorly differentiated; Grade III	Positive histology	IV	T4b	N3c	M1	Blank(s)	Blank(s)	Blank(s)	Blank(s)	0	Unknown or not applicable	None; diagnosed at autopsy	No radiation and/or cancer-directed surgery	Not recommended	None/Unknown	Yes	Blank(s)	Blank(s)	Blank(s)	Blank(s)	Blank(s)	No systemic therapy and/or surgical procedures	Blank(s)	Yes	No	Yes	Yes	HR-/HER2- (Triple Negative)	Dead (attributable to this cancer dx)	2	Complete dates are available and there are more than 0 days of survival	Dead	One primary only	Hospital inpatient/outpatient or clinic	Single (never married)
1276558	85+ years	White	Female	2013	Malignant	8010	Unknown	Radiography without microscopic confirm	IV	T4b	N1	M1	Blank(s)	Blank(s)	Blank(s)	Blank(s)	0	Unknown or not applicable	None; diagnosed at autopsy	No radiation and/or cancer-directed surgery	Not recommended	None/Unknown	No/Unknown	Blank(s)	Blank(s)	Blank(s)	Blank(s)	Blank(s)	No systemic therapy and/or surgical procedures	Blank(s)	Yes	No	Yes	No	Unknown	Dead (attributable to this cancer dx)	2	Complete dates are available and there are more than 0 days of survival	Dead	One primary only	Hospital inpatient/outpatient or clinic	Married (including common law)
1276733	84 years	White	Female	2013	Malignant	8140	Unknown	Positive exfoliative cytology, no positive histology	IV	TX	N0	M1	Blank(s)	Blank(s)	Blank(s)	Blank(s)	0	Unknown or not applicable	None; diagnosed at autopsy	No radiation and/or cancer-directed surgery	Not recommended	None/Unknown	No/Unknown	Blank(s)	Blank(s)	Blank(s)	Blank(s)	Blank(s)	No systemic therapy and/or surgical procedures	Blank(s)	Yes	No	Yes	No	HR+/HER2- (Luminal A)	Dead (attributable to this cancer dx)	14	Complete dates are available and there are more than 0 days of survival	Dead	One primary only	Hospital inpatient/outpatient or clinic	Married (including common law)
1277507	76 years	Black	Female	2011	Malignant	8000	Unknown	Positive histology	IV	T4a	NX	M1	Blank(s)	Blank(s)	Blank(s)	Blank(s)	0	Unknown or not applicable	None; diagnosed at autopsy	No radiation and/or cancer-directed surgery	Not recommended	None/Unknown	No/Unknown	Blank(s)	Blank(s)	Blank(s)	Blank(s)	Blank(s)	No systemic therapy and/or surgical procedures	Blank(s)	No	No	No	No	Unknown	Dead (attributable to this cancer dx)	0	Complete dates are available and there are 0 days of survival	Dead	One primary only	Physicians office/private medical practitioner (LMD)	Divorced
1278141	70 years	White	Female	2013	Malignant	8500	Poorly differentiated; Grade III	Positive histology	IV	TX	N1	M1	Blank(s)	Blank(s)	Blank(s)	Blank(s)	0	Unknown or not applicable	None; diagnosed at autopsy	No radiation and/or cancer-directed surgery	Not recommended	None/Unknown	Yes	Blank(s)	Blank(s)	Blank(s)	Blank(s)	Blank(s)	Systemic therapy after surgery	Blank(s)	No	No	Yes	Yes	Unknown	Dead (attributable to this cancer dx)	4	Complete dates are available and there are more than 0 days of survival	Dead	One primary only	Hospital inpatient/outpatient or clinic	Single (never married)
1278665	36 years	Other (American Indian/AK Native, Asian/Pacific Islander)	Female	2013	Malignant	8500	Poorly differentiated; Grade III	Positive histology	IV	T4d	N3c	M1	Blank(s)	Blank(s)	Blank(s)	Blank(s)	51	Unknown or not applicable	None; diagnosed at autopsy	Radiation after surgery	Surgery performed	Beam radiation	Yes	Blank(s)	Blank(s)	Blank(s)	Blank(s)	Blank(s)	Systemic therapy both before and after surgery	Blank(s)	Yes	No	Yes	No	HR+/HER2- (Luminal A)	Dead (attributable to this cancer dx)	14	Complete dates are available and there are more than 0 days of survival	Dead	One primary only	Hospital inpatient/outpatient or clinic	Married (including common law)
1278846	50 years	White	Female	2013	Malignant	8520	Well differentiated; Grade I	Positive histology	IV	T1c	N1	M1	Blank(s)	Blank(s)	Blank(s)	Blank(s)	0	Unknown or not applicable	None; diagnosed at autopsy	No radiation and/or cancer-directed surgery	Recommended, unknown if performed	None/Unknown	Yes	Blank(s)	Blank(s)	Blank(s)	Blank(s)	Blank(s)	Systemic therapy after surgery	Blank(s)	Yes	No	No	No	HR+/HER2- (Luminal A)	Dead (attributable to this cancer dx)	55	Complete dates are available and there are more than 0 days of survival	Dead	One primary only	Hospital inpatient/outpatient or clinic	Married (including common law)
1279045	85+ years	White	Female	2013	Malignant	8522	Unknown	Positive histology	IV	T2	NX	M1	Blank(s)	Blank(s)	Blank(s)	Blank(s)	0	Unknown or not applicable	Non-primary surgical procedure to other regional sites	No radiation and/or cancer-directed surgery	Not recommended	None/Unknown	No/Unknown	Blank(s)	Blank(s)	Blank(s)	Blank(s)	Blank(s)	Systemic therapy after surgery	Blank(s)	Yes	No	No	No	HR+/HER2- (Luminal A)	Dead (attributable to this cancer dx)	6	Complete dates are available and there are more than 0 days of survival	Dead	2nd of 2 or more primaries	Hospital inpatient/outpatient or clinic	Widowed
1279427	82 years	White	Female	2013	Malignant	8520	Moderately differentiated; Grade II	Positive histology	IV	T1b	N0	M1	Blank(s)	Blank(s)	Blank(s)	Blank(s)	0	Unknown or not applicable	None; diagnosed at autopsy	No radiation and/or cancer-directed surgery	Not recommended	None/Unknown	Yes	Blank(s)	Blank(s)	Blank(s)	Blank(s)	Blank(s)	No systemic therapy and/or surgical procedures	Blank(s)	Yes	No	Yes	No	Unknown	Dead (attributable to this cancer dx)	27	Complete dates are available and there are more than 0 days of survival	Dead	One primary only	Hospital inpatient/outpatient or clinic	Married (including common law)
1279447	55 years	White	Female	2013	Malignant	8500	Poorly differentiated; Grade III	Positive histology	IV	T4b	N0	M1	Blank(s)	Blank(s)	Blank(s)	Blank(s)	0	Unknown or not applicable	None; diagnosed at autopsy	No radiation and/or cancer-directed surgery	Not recommended	None/Unknown	Yes	Blank(s)	Blank(s)	Blank(s)	Blank(s)	Blank(s)	No systemic therapy and/or surgical procedures	Blank(s)	No	No	No	Yes	HR+/HER2+ (Luminal B)	Dead (attributable to this cancer dx)	48	Complete dates are available and there are more than 0 days of survival	Dead	One primary only	Hospital inpatient/outpatient or clinic	Unknown
1279795	33 years	White	Female	2013	Malignant	8500	Poorly differentiated; Grade III	Positive histology	IV	T2	N2a	M1	Blank(s)	Blank(s)	Blank(s)	Blank(s)	23	Unknown or not applicable	None; diagnosed at autopsy	Radiation after surgery	Surgery performed	Beam radiation	Yes	Blank(s)	Blank(s)	Blank(s)	Blank(s)	Blank(s)	Systemic therapy both before and after surgery	Blank(s)	No	No	No	No	HR+/HER2- (Luminal A)	Alive or dead of other cause	63	Complete dates are available and there are more than 0 days of survival	Alive	One primary only	Hospital inpatient/outpatient or clinic	Married (including common law)
1279934	40 years	White	Female	2013	Malignant	8500	Poorly differentiated; Grade III	Positive histology	IV	T3	N1	M1	Blank(s)	Blank(s)	Blank(s)	Blank(s)	41	Unknown or not applicable	Non-primary surgical procedure to other regional sites	Radiation after surgery	Surgery performed	Beam radiation	Yes	Blank(s)	Blank(s)	Blank(s)	Blank(s)	Blank(s)	Systemic therapy both before and after surgery	Blank(s)	Yes	No	No	No	HR+/HER2+ (Luminal B)	Alive or dead of other cause	70	Complete dates are available and there are more than 0 days of survival	Alive	One primary only	Hospital inpatient/outpatient or clinic	Unmarried or Domestic Partner
1280218	40 years	Black	Female	2013	Malignant	8500	Poorly differentiated; Grade III	Positive histology	IV	T2	N1	M1	Blank(s)	Blank(s)	Blank(s)	Blank(s)	0	Unknown or not applicable	None; diagnosed at autopsy	No radiation and/or cancer-directed surgery	Not recommended	None/Unknown	No/Unknown	Blank(s)	Blank(s)	Blank(s)	Blank(s)	Blank(s)	No systemic therapy and/or surgical procedures	Blank(s)	No	No	No	Yes	HR+/HER2- (Luminal A)	Dead (attributable to this cancer dx)	26	Complete dates are available and there are more than 0 days of survival	Dead	One primary only	Hospital inpatient/outpatient or clinic	Single (never married)
1282027	74 years	White	Female	2013	Malignant	8480	Well differentiated; Grade I	Positive histology	IV	T3	N0	M1	Blank(s)	Blank(s)	Blank(s)	Blank(s)	0	Unknown or not applicable	None; diagnosed at autopsy	No radiation and/or cancer-directed surgery	Not recommended	None/Unknown	No/Unknown	Blank(s)	Blank(s)	Blank(s)	Blank(s)	Blank(s)	No systemic therapy and/or surgical procedures	Blank(s)	No	No	No	Yes	HR+/HER2- (Luminal A)	Dead (attributable to this cancer dx)	67	Complete dates are available and there are more than 0 days of survival	Dead	One primary only	Hospital inpatient/outpatient or clinic	Married (including common law)
1282538	31 years	Other (American Indian/AK Native, Asian/Pacific Islander)	Female	2013	Malignant	8500	Poorly differentiated; Grade III	Positive histology	IV	T3	N1	M1	Blank(s)	Blank(s)	Blank(s)	Blank(s)	22	Unknown or not applicable	None; diagnosed at autopsy	No radiation and/or cancer-directed surgery	Surgery performed	None/Unknown	Yes	Blank(s)	Blank(s)	Blank(s)	Blank(s)	Blank(s)	Systemic therapy after surgery	Blank(s)	Yes	No	Yes	No	HR+/HER2+ (Luminal B)	Alive or dead of other cause	61	Complete dates are available and there are more than 0 days of survival	Alive	One primary only	Hospital inpatient/outpatient or clinic	Single (never married)
[truncated: 28,872 more rows]
